# Supplementary material for: Identification of Differentially Expressed Genes during Bacillus subtilis Spore Outgrowth in High-Salinity Environments Using RNA Sequencing
Source: Front Microbiol. 2016 Oct 6;7:1564. doi: 10.3389/fmicb.2016.01564 (PMC5052260; doi:10.3389/fmicb.2016.01564)
Supplement: Supplementary file 1 [file DataSheet1.xlsx]

## Sheet: 30 min sample
GeneID	logFC	Fold	logCPM	adj_pvalue	gene	product
BSU31190	16.30	80524.2	-1.24	4.2e-11	yulD	L-rhamnose mutarotase
BSU04920	15.49	46094.1	-2.40	3.1e-03	yddC	hypothetical protein
BSU04930	14.10	17510.2	-3.35	4.2e-03	yddD	hypothetical protein
BSU02960	13.59	12365.4	-2.75	3.6e-06	yceJ	MFS transporter
BSU04890	13.13	8941.8	-4.53	2.4e-02	ydcT	hypothetical protein
BSU26040	12.64	6398.1	-4.67	2.4e-02	not found
BSU26100	12.17	4622.7	-4.11	1.2e-02	yqbI	hypothetical protein
BSU30110	12.01	4132.7	-4.96	2.0e-02	yteS	lipoprotein
BSU20310	11.32	2551.6	-3.42	2.0e-02	yorO	hypothetical protein
BSU10090	11.20	2352.0	-3.96	3.4e-02	yhgB	hypothetical protein
BSU32640	11.17	2304.6	-3.08	1.2e-02	sspG	small acid-soluble spore protein G
BSU03920	11.00	2048.5	-4.92	2.0e-02	glcU	glucose uptake protein GlcU
BSU08310	10.81	1796.5	-5.65	1.5e-02	yfiL	ABC transporter ATP-binding protein
BSU38570	9.73	848.1	-2.13	7.0e-03	licA	PTS system lichenan transporter subunit IIA
BSU18470	9.53	737.4	4.69	1.8e-10	proJ	glutamate 5-kinase
BSU15490	9.30	631.1	8.28	5.7e-06	pyrB	aspartate carbamoyltransferase
BSU15500	9.08	542.9	8.42	9.6e-08	pyrC	dihydroorotase
BSU15480	8.21	295.7	9.72	4.2e-08	pyrP	uracil permease
BSU15550	8.15	284.9	7.97	1.7e-06	pyrF	orotidine 5'-phosphate decarboxylase
BSU39640	7.71	210.0	6.80	2.0e-05	yxdL	ABC transporter ATP-binding protein
BSU15510	7.59	193.3	7.80	3.0e-05	pyrAA	carbamoyl-phosphate synthase pyrimidine-specific small chain
BSU32719	7.50	180.7	8.48	6.7e-08	yuzK	hypothetical protein
BSU15520	7.48	178.7	8.13	1.2e-05	carB	carbamoyl-phosphate synthase pyrimidine-specific large chain
BSU29020	7.41	170.4	8.21	3.4e-08	gapB	glyceraldehyde-3-phosphate dehydrogenase 2
BSU39630	7.41	169.5	5.43	6.7e-08	yxdM	ABC transporter permease
BSU03360	7.37	165.4	0.83	3.3e-05	yciC	metal chaperone YciC
BSU15530	7.33	161.3	8.56	1.0e-07	pyrK	dihydroorotate dehydrogenase B
BSU15560	7.33	161.2	8.20	2.1e-08	pyrE	orotate phosphoribosyltransferase
BSU31060	7.28	154.9	5.34	2.5e-08	gbsA	betaine aldehyde dehydrogenase
BSU15540	7.26	152.9	7.61	6.0e-08	pyrD	dihydroorotate dehydrogenase B
BSU39620	7.19	146.2	5.40	3.8e-07	yxeA	hypothetical protein
BSU07400	7.13	139.8	4.30	1.0e-05	yfmO	MFS transporter
BSU02980	7.10	137.4	9.02	3.1e-08	opuAA	glycine/betaine ABC transporter ATP-binding protein
BSU_misc_RNA_28	6.94	122.4	5.50	1.3e-06	not found
BSU40560	6.92	121.0	2.58	5.9e-06	yybP	lipoprotein
BSU36300	6.76	108.0	5.55	2.4e-07	glcR	HTH-type transcriptional repressor GlcR
BSU31050	6.73	106.1	6.25	1.9e-07	gbsB	alcohol dehydrogenase
BSU03000	6.72	105.6	8.89	8.3e-06	opuAC	glycine betaine-binding protein OpuAC
BSU33830	6.43	86.0	7.34	2.5e-04	opuCA	glycine betaine/carnitine/choline transport ATP-binding protein OpuCA
BSU31270	6.30	78.6	-3.62	3.3e-02	tgl	protein-glutamine gamma-glutamyltransferase
BSU33840	6.21	74.1	3.26	8.6e-06	yvbF	HTH-type transcriptional regulator YvbF
BSU13140	6.15	71.0	2.91	1.2e-04	ohrA	organic hydroperoxide resistance protein OhrA
BSU25490	6.04	66.0	7.03	2.6e-04	hrcA	heat-inducible transcription repressor HrcA
BSU35080	6.03	65.4	0.96	5.5e-05	yvmB	HTH-type transcriptional regulator YvmB
BSU06660	6.02	64.9	9.15	2.9e-04	opuE	osmoregulated proline transporter
BSU27250	5.99	63.5	4.69	9.6e-05	yrhB	cystathionine gamma-lyase
BSU26610	5.96	62.2	6.17	1.4e-04	yrkA	hypothetical protein
BSU32669	5.90	59.7	3.61	3.2e-05	yuzN	HTH-type transcriptional regulator YuzN
BSU18480	5.83	56.9	4.79	2.9e-04	proH	pyrroline-5-carboxylate reductase 1
BSU_misc_RNA_27	5.72	52.6	4.14	6.9e-05	not found
BSU12290	5.64	50.0	7.73	4.3e-05	ndh	NADH dehydrogenase-like protein YjlD
BSU14990	5.58	47.9	6.49	3.9e-07	ylbF	regulatory protein YlbF
BSU33820	5.57	47.6	7.33	1.1e-04	opuCB	glycine betaine/carnitine/choline transport system permease protein OpuCB
BSU13970	5.57	47.5	7.97	5.9e-04	ykwD	hypothetical protein
BSU33810	5.57	47.5	6.33	1.1e-04	opuCC	glycine betaine/carnitine/choline-binding protein OpuCC
BSU02990	5.56	47.2	7.65	3.2e-05	opuAB	glycine betaine transport system permease protein OpuAB
BSU21080	5.42	42.9	2.15	8.8e-05	yonI	hypothetical protein
BSU36290	5.42	42.8	6.84	1.3e-06	ywpJ	phosphatase YwpJ
BSU33800	5.39	42.0	8.19	3.7e-05	opuCD	glycine betaine/carnitine/choline transport system permease protein OpuCD
BSU15470	5.36	41.0	8.29	1.8e-03	pyrR	bifunctional protein PyrR
BSU29400	5.35	40.8	0.24	8.2e-04	ytlI	LysR family transcriptional regulator
BSU30070	5.34	40.4	4.45	7.9e-07	opuD	glycine betaine transporter OpuD
BSU07390	5.33	40.3	4.86	7.7e-03	yfmP	MerR family transcriptional regulator
BSU10730	5.32	39.9	-0.28	9.0e-05	yisI	aspartyl-phosphate phosphatase YisI
BSU34420	5.30	39.4	2.48	1.7e-04	yveF	hypothetical protein
BSU26720	5.25	38.0	2.53	2.7e-04	azlB	transcriptional regulator AzlB
BSU33650	5.23	37.4	2.00	3.5e-04	yvzC	HTH-type transcriptional regulator YvzC
BSU15980	5.19	36.6	7.72	2.0e-04	ffh	signal recognition particle protein
BSU01860	5.19	36.5	4.95	2.2e-03	ybcF	carbonic anhydrase-like protein YbcF
BSU31180	5.13	35.1	-0.13	1.2e-04	yulE	L-rhamnose isomerase
BSU30700	5.13	34.9	4.90	3.4e-05	rpmE2	50S ribosomal protein L31 type B
BSU09860	5.05	33.1	3.79	7.1e-04	khtT	K(+)/H(+) antiporter subunit KhtT
BSU38790	5.01	32.3	3.56	1.0e-03	yxzE	hypothetical protein
BSU30560	5.00	31.9	7.19	2.6e-04	pckA	phosphoenolpyruvate carboxykinase
BSU39260	4.99	31.8	-0.75	2.7e-03	bglH	aryl-phospho-beta-d-glucosidase BglH
BSU29660	4.95	30.9	9.22	2.4e-04	rpsD	30S ribosomal protein S4
BSU21790	4.94	30.7	5.68	7.9e-05	yplQ	hemolysin-3 homolog
BSU11340	4.93	30.5	4.24	2.9e-06	fabF	3-oxoacyl-[acyl-carrier-protein] synthase 2
BSU36330	4.92	30.4	4.65	6.6e-06	ywpF	hypothetical protein
BSU34400	4.89	29.7	2.61	6.6e-06	padC	phenolic acid decarboxylase PadC
BSU14250	4.84	28.6	-2.52	4.2e-02	yknT	sporulation protein cse15
BSU08425	4.80	27.9	2.62	8.0e-04	mprF	phosphatidylglycerol lysyltransferase
BSU13700	4.74	26.8	5.09	1.5e-03	clpE	ATP-dependent Clp protease ATP-binding subunit ClpE
BSU40573	4.70	25.9	-0.22	2.0e-02	not found
BSU19180	4.69	25.8	2.17	3.4e-04	des	fatty acid desaturase
BSU40578	4.67	25.5	1.04	3.3e-04	not found
BSU01030	4.66	25.2	9.18	4.2e-04	rplA	50S ribosomal protein L1
BSU40021	4.65	25.2	1.07	8.1e-03	yxzK	integral membrane protein YxzK
BSU33030	4.62	24.5	2.21	8.1e-04	yuxN	HTH-type transcriptional regulator YuxN
BSU40022	4.60	24.2	2.73	2.1e-03	yxaC	hypothetical protein
BSU35090	4.60	24.2	1.88	3.1e-05	yvmA	MFS transporter
BSU26710	4.53	23.1	3.07	1.8e-03	azlC	branched-chain amino acid transport protein AzlC
BSU38560	4.53	23.1	-0.30	1.0e-03	licH	6-phospho-beta-glucosidase
BSU14629	4.51	22.8	6.78	1.4e-03	ykzW	hypothetical protein
BSU20970	4.47	22.2	0.08	1.0e-03	yonX	hypothetical protein
BSU32660	4.45	21.8	5.49	6.3e-04	yurT	hypothetical protein
BSU00730	4.44	21.7	6.14	1.2e-03	cysK	cysteine synthase
BSU04750	4.41	21.3	0.77	2.7e-03	ydcF	hypothetical protein
BSU34410	4.39	21.0	2.11	2.5e-03	yveG	hypothetical protein
BSU33730	4.38	20.8	2.31	1.6e-04	opuBA	choline transport ATP-binding protein OpuBA
BSU04510	4.38	20.8	4.89	2.5e-05	ydbL	hypothetical protein
BSU35130	4.36	20.5	4.88	2.4e-05	yvlA	hypothetical protein
BSU40579	4.35	20.4	-0.70	5.9e-03	not found
BSU38050	4.35	20.4	0.07	4.4e-03	sacP	PTS system sucrose-specific EIIBC component
BSU27980	4.35	20.4	-0.09	2.9e-03	spoIVFA	stage IV sporulation protein FA
BSU33720	4.32	20.0	1.53	5.2e-03	opuBB	choline transport system permease protein OpuBB
BSU08710	4.29	19.6	5.41	2.2e-03	gsaB	glutamate-1-semialdehyde 2,1-aminomutase
BSU20710	4.29	19.6	-0.50	4.8e-03	yopZ	hypothetical protein
BSU01040	4.26	19.1	5.68	2.1e-04	rplJ	50S ribosomal protein L10
BSU28870	4.25	19.0	8.89	2.6e-04	infC	translation initiation factor IF-3
BSU27380	4.23	18.8	4.38	3.7e-05	yrzB	hypothetical protein
BSU28850	4.23	18.7	9.03	1.7e-04	rplT	50S ribosomal protein L20
BSU36310	4.21	18.6	3.80	1.0e-03	ssbB	single-stranded DNA-binding protein SsbB
BSU14620	4.21	18.6	2.87	2.9e-04	slp	Pal-related lipoprotein
BSU28860	4.20	18.4	6.80	1.1e-04	rpmI	50S ribosomal protein L35
BSU05610	4.18	18.1	3.16	1.3e-03	vmlR	nucleotide-binding protein ExpZ
BSU05290	4.15	17.8	2.36	1.9e-03	ydeP	HxlR family transcriptional regulator
BSU40910	4.14	17.6	9.42	8.0e-04	rpsF	30S ribosomal protein S6
BSU21780	4.13	17.5	4.37	7.3e-03	yplP	sigma L-dependent transcriptional regulator YplP
BSU11090	4.13	17.5	1.22	2.2e-03	yitR	hypothetical protein
BSU40070	4.13	17.5	4.82	3.4e-03	gntP	gluconate permease
BSU27260	4.11	17.3	4.00	5.7e-04	mccA	O-acetylserine dependent cystathionine beta-synthase
BSU23890	4.10	17.2	7.21	6.6e-03	yqjG	membrane protein insertase MisCB
BSU15970	4.09	17.0	5.59	7.7e-04	ylxM	hypothetical protein
BSU01870	4.07	16.8	3.24	4.4e-03	ybcH	hypothetical protein
BSU40900	4.07	16.8	9.46	8.7e-04	ssbA	single-stranded DNA-binding protein
BSU09850	4.05	16.5	5.00	1.5e-03	yhaU	K(+)/H(+) antiporter YhaU
BSU35120	4.04	16.5	5.11	1.6e-03	yvlB	hypothetical protein
BSU23710	4.02	16.2	1.04	2.9e-03	yqjW	DNA polymerase IV 2
BSU03050	4.01	16.1	1.40	1.5e-03	ldh	L-lactate dehydrogenase
BSU26700	3.97	15.7	3.78	1.0e-04	azlD	branched-chain amino acid transport protein AzlD
BSU06640	3.96	15.6	2.97	1.2e-03	yerI	hypothetical protein
BSU18980	3.95	15.4	1.37	2.2e-03	yobJ	hypothetical protein
BSU32150	3.95	15.4	3.31	1.4e-04	paiA	protease synthase and sporulation negative regulatory protein PAI 1
BSU26690	3.91	15.1	2.62	1.4e-04	brnQ	branched-chain amino acid transport system carrier protein BrnQ
BSU04839	3.89	14.9	-0.97	3.9e-02	ydzL	hypothetical protein
BSU22180	3.87	14.6	5.92	2.3e-02	ypsB	cell cycle protein GpsB
BSU27520	3.86	14.5	6.79	6.2e-03	cymR	Rrf2 family transcriptional regulator
BSU14569	3.84	14.3	0.12	1.5e-03	ykzV	hypothetical protein
BSU07735	3.79	13.8	3.37	3.1e-04	yflB	hypothetical protein
BSU31360	3.77	13.7	2.98	5.9e-03	yugK	NADH-dependent butanol dehydrogenase 2
BSU32140	3.77	13.6	3.49	1.2e-03	paiB	protease synthase and sporulation protein PAI 2
BSU33990	3.76	13.5	1.62	2.7e-03	yvbU	HTH-type transcriptional regulator YvbU
BSU04170	3.74	13.4	1.16	5.5e-03	ydaB	acyl--CoA ligase YdaB
BSU10230	3.71	13.1	7.00	2.9e-02	yhfH	hypothetical protein
BSU09870	3.70	13.0	6.19	3.5e-04	khtS	hypothetical protein
BSU05150	3.69	12.9	1.01	2.9e-03	ydeC	AraC family transcriptional regulator
BSU09930	3.68	12.9	5.84	1.6e-02	yhaM	3'-5' exoribonuclease YhaM
BSU05690	3.68	12.8	0.21	8.6e-03	ydhB	hypothetical protein
BSU32050	3.67	12.7	-0.19	8.2e-03	yuiE	cytosol aminopeptidase
BSU27020	3.65	12.6	3.74	4.0e-03	yraA	cysteine protease YraA
BSU35790	3.65	12.5	0.93	4.8e-03	yvyI	mannose-6-phosphate isomerase YvyI
BSU13490	3.64	12.5	6.81	4.4e-03	ykrL	protease HtpX homolog
BSU21000	3.64	12.5	0.26	1.5e-02	yonT	hypothetical protein
BSU20840	3.64	12.4	0.17	3.1e-03	yopM	hypothetical protein
BSU09380	3.63	12.3	3.70	2.8e-03	nsrR	Rrf2 family transcriptional regulator
BSU09130	3.62	12.3	3.79	7.5e-04	tcyP	L-cystine uptake protein TcyP
BSU13040	3.61	12.2	-0.36	1.3e-02	hmp	flavohemoprotein
BSU04760	3.60	12.2	3.52	1.1e-03	ydcG	hypothetical protein
BSU40720	3.57	11.8	4.33	4.4e-02	yyaT	hypothetical protein
BSU31600	3.52	11.5	3.97	5.5e-03	mrpA	Na(+)/H(+) antiporter subunit A
BSU17080	3.52	11.5	3.86	9.5e-03	pksA	TetR family transcriptional regulator
BSU11080	3.52	11.4	1.91	9.2e-04	yitQ	hypothetical protein
BSU_misc_RNA_4	3.50	11.4	4.25	1.9e-02	not found
BSU31220	3.50	11.3	0.69	1.5e-02	yuxG	oxidoreductase
BSU19080	3.49	11.3	1.61	1.1e-02	yobT	hypothetical protein
BSU25160	3.49	11.2	5.70	9.0e-04	ispH	4-hydroxy-3-methylbut-2-enyl diphosphate reductase
BSU27500	3.48	11.2	7.25	1.0e-02	mnmA	tRNA-specific 2-thiouridylase MnmA
BSU20730	3.47	11.1	0.22	8.1e-03	yopX	hypothetical protein
BSU30460	3.47	11.0	0.18	9.1e-03	ytrA	GntR family transcriptional regulator
BSU13380	3.46	11.0	-1.28	4.6e-02	ykoS	membrane protein
BSU28220	3.45	11.0	5.79	1.0e-03	clpX	ATP-dependent Clp protease ATP-binding subunit ClpX
BSU01490	3.45	10.9	8.64	1.4e-02	rplM	50S ribosomal protein L13
BSU40010	3.45	10.9	0.20	4.7e-02	yxaD	HTH-type transcriptional regulator YxaD
BSU38040	3.44	10.9	0.11	1.5e-02	sacA	sucrose-6-phosphate hydrolase
BSU32130	3.43	10.8	6.52	1.1e-02	guaC	GMP reductase
BSU36790	3.43	10.7	5.90	5.7e-03	ywmA	hypothetical protein
BSU17020	3.42	10.7	3.97	1.5e-03	ymcA	hypothetical protein
BSU40420	3.41	10.6	8.24	1.6e-02	purA	adenylosuccinate synthetase
BSU30670	3.41	10.6	9.10	1.4e-02	luxS	S-ribosylhomocysteine lyase
BSU38380	3.41	10.6	0.12	6.3e-03	ywbB	hypothetical protein
BSU28610	3.40	10.6	4.84	2.9e-02	yshA	cell division protein ZapA
BSU32190	3.40	10.5	6.79	3.9e-03	yuzB	hypothetical protein
BSU08590	3.36	10.3	2.75	8.6e-04	yfhM	AB hydrolase superfamily protein YfhM
BSU16630	3.35	10.2	6.96	1.5e-02	infB	translation initiation factor IF-2
BSU18590	3.34	10.1	-1.45	2.0e-02	yoaG	hypothetical protein
BSU06280	3.34	10.1	1.15	2.3e-02	ydjP	AB hydrolase superfamily protein YdjP
BSU25480	3.33	10.1	6.14	6.1e-03	grpE	heat shock protein GrpE
BSU03359	3.32	10.0	-0.68	3.2e-02	yczL	hypothetical protein
BSU16490	3.32	10.0	8.31	3.9e-03	rpsB	30S ribosomal protein S2
BSU26680	3.32	10.0	1.98	3.8e-02	yrdK	hypothetical protein
BSU13520	3.31	9.9	1.86	2.1e-03	ykrP	membrane-bound acyltransferase YkrP
BSU06290	3.31	9.9	1.25	2.9e-03	yeaA	hypothetical protein
BSU40730	3.30	9.9	2.95	1.3e-03	yyaS	hypothetical protein
BSU38710	3.29	9.8	2.82	1.7e-02	yxlA	purine-cytosine permease YxlA
BSU05310	3.29	9.8	0.60	4.3e-02	ydeR	MFS transporter
BSU40080	3.27	9.6	5.79	1.3e-03	gntZ	6-phosphogluconate dehydrogenase
BSU25370	3.27	9.6	6.31	1.8e-02	yqfB	hypothetical protein
BSU22170	3.25	9.5	5.35	2.4e-02	ypsC	RNA methyltransferase YpsC
BSU37360	3.23	9.4	1.13	1.4e-02	sboX	bacteriocin-like protein SboX
BSU05660	3.23	9.4	1.69	1.8e-02	ydgI	NAD(P)H nitroreductase YdgI
BSU35070	3.22	9.3	0.01	2.1e-02	yvmC	hypothetical protein
BSU35750	3.21	9.3	6.12	1.6e-02	tagA	N-acetylmannosaminyltransferase
BSU28510	3.20	9.2	-1.46	3.1e-02	xsa	alpha-L-arabinofuranosidase
BSU21630	3.20	9.2	-0.29	1.8e-02	yokD	aminoglycoside N(3')-acetyltransferase-like protein YokD
BSU18190	3.20	9.2	3.04	2.2e-02	yngC	membrane protein
BSU09950	3.20	9.2	5.80	4.8e-02	prsA	foldase protein PrsA
BSU30010	3.20	9.2	1.08	1.1e-02	ythP	ABC transporter ATP-binding protein
BSU36710	3.19	9.1	5.01	2.6e-02	fdhD	protein FdhD homolog
BSU18390	3.17	9.0	3.91	3.0e-03	yoeC	integrase/recombinase YoeC
BSU08740	3.16	9.0	1.42	1.6e-02	ygzB	hypothetical protein
BSU29010	3.16	8.9	8.14	2.0e-02	speD	S-adenosylmethionine decarboxylase proenzyme
BSU38940	3.16	8.9	1.07	1.8e-02	yxjI	hypothetical protein
BSU_tRNA_49	3.16	8.9	8.73	3.7e-02	not found
BSU08490	3.15	8.9	9.13	5.0e-02	yfhD	hypothetical protein
BSU29870	3.15	8.9	6.34	1.8e-02	ytzB	hypothetical protein
BSU38310	3.14	8.8	1.50	4.7e-02	ywbI	HTH-type transcriptional regulator YwbI
BSU13630	3.14	8.8	5.75	4.8e-02	ykvA	membrane protein
BSU32710	3.14	8.8	7.36	1.5e-02	sufC	vegetative protein 296
BSU01020	3.13	8.8	9.24	1.9e-02	rplK	50S ribosomal protein L11
BSU25390	3.13	8.8	6.60	3.4e-02	yqeZ	hypothetical protein
BSU40890	3.10	8.6	9.24	4.8e-02	rpsR	30S ribosomal protein S18
BSU35110	3.10	8.6	4.69	1.4e-02	yvlC	membrane protein
BSU12280	3.10	8.6	6.58	2.2e-02	rex	hypothetical protein
BSU40060	3.09	8.5	4.87	8.7e-03	gntK	gluconokinase
BSU09290	3.09	8.5	1.64	1.3e-02	glpK	glycerol kinase
BSU36110	3.08	8.4	1.32	1.5e-02	ywrC	HTH-type transcriptional regulator YwrC
BSU02260	3.06	8.3	0.14	1.9e-02	ybfK	carboxylesterase YbfK
BSU15990	3.06	8.3	8.42	4.3e-02	rpsP	30S ribosomal protein S16
BSU00440	3.05	8.3	10.62	1.1e-02	veg	protein Veg
BSU15390	3.05	8.3	6.47	4.5e-02	sepF	cell division machinery factor
BSU05670	3.04	8.2	1.66	7.1e-03	ydgJ	MarR family transcriptional regulator
BSU08580	3.04	8.2	3.49	2.9e-03	yfhL	hypothetical protein
BSU31610	3.04	8.2	4.32	4.2e-02	mrpB	Na(+)/H(+) antiporter subunit B
BSU09540	3.04	8.2	4.50	3.7e-02	plsC	1-acyl-sn-glycerol-3-phosphate acyltransferase
BSU16590	3.03	8.2	5.01	1.7e-02	ylxS	ribosome maturation factor RimP
BSU09940	3.03	8.2	-0.65	4.6e-02	yhaL	sporulation protein YhaL
BSU29970	3.03	8.2	4.94	1.2e-02	ytkP	cysteine synthase
BSU19070	3.02	8.1	0.36	1.7e-02	yobS	TetR family transcriptional regulator
BSU40050	3.00	8.0	3.46	2.8e-02	gntR	gluconate operon transcriptional repressor
BSU35100	3.00	8.0	6.18	3.3e-03	yvlD	membrane protein
BSU00190	2.98	7.9	5.21	2.6e-02	dnaX	DNA polymerase III subunit gamma/tau
BSU31040	2.97	7.8	2.43	2.4e-02	yuaD	metal-sulfur cluster biosynthesis proteins YuaD
BSU09810	2.96	7.8	1.03	4.1e-02	yhaZ	hypothetical protein
BSU07680	2.96	7.8	4.56	1.6e-02	yflH	hypothetical protein
BSU20999	2.96	7.8	0.91	4.0e-02	yoyJ	membrane protein
BSU00200	2.95	7.7	4.35	2.2e-02	yaaK	nucleoid-associated protein YaaK
BSU31020	2.94	7.7	3.20	1.7e-02	yuaF	membrane protein
BSU17850	2.94	7.7	5.98	6.9e-03	lexA	lexa repressor
BSU08010	2.94	7.7	4.17	3.2e-02	yfjP	DNA-3-methyladenine glycosylase YfjP
BSU10270	2.93	7.6	1.47	8.5e-03	yhfL	long-chain-fatty-acid--CoA ligase
BSU32820	2.93	7.6	0.15	1.3e-02	fadE	acyl-CoA dehydrogenase
BSU31430	2.93	7.6	3.37	9.3e-03	yugE	hypothetical protein
BSU22010	2.92	7.6	5.93	2.4e-02	exoA	5'-3' exonuclease
BSU37550	2.92	7.6	2.55	1.8e-02	ywhA	HTH-type transcriptional regulator YwhA
BSU23570	2.91	7.5	3.89	3.3e-02	aspA	aspartate ammonia-lyase
BSU40300	2.91	7.5	1.64	4.1e-02	rapG	response regulator aspartate phosphatase G
BSU18180	2.90	7.5	2.87	2.5e-02	yngB	UTP--glucose-1-phosphate uridylyltransferase YngB
BSU31390	2.86	7.3	7.03	4.4e-02	yugI	general stress protein 13
BSU27530	2.85	7.2	4.04	5.6e-03	yrvN	ATPase
BSU33780	2.83	7.1	1.37	4.4e-02	sdpI	immunity protein SdpI
BSU40520	2.83	7.1	4.22	2.2e-02	yybS	hypothetical protein
BSU03990	2.83	7.1	0.38	2.9e-02	mtlD	mannitol-1-phosphate 5-dehydrogenase
BSU40540	2.82	7.1	0.58	3.8e-02	yybR	HTH-type transcriptional regulator YybR
BSU20928	2.81	7.0	2.14	9.3e-03	yoyH	hypothetical protein
BSU00640	2.81	7.0	-0.53	3.8e-02	spoIIE	stage II sporulation protein E
BSU30340	2.81	7.0	3.01	4.3e-02	ytvA	blue-light photoreceptor
BSU41030	2.78	6.9	3.82	8.2e-03	jag	protein jag
BSU02870	2.77	6.8	3.03	3.5e-02	adcB	zinc transport system permease protein AdcB
BSU30330	2.76	6.8	1.45	1.4e-02	ytvB	hypothetical protein
BSU25580	2.75	6.7	4.45	7.9e-03	comEB	ComE operon protein 2
BSU29060	2.74	6.7	4.29	3.4e-02	coaE	dephospho-CoA kinase
BSU23640	2.73	6.7	2.66	2.7e-02	yqkD	hypothetical protein
BSU06030	2.73	6.6	6.71	4.7e-02	groEL	60 kDa chaperonin
BSU19620	2.72	6.6	3.12	3.1e-02	yodJ	carboxypeptidase YodJ
BSU06650	2.70	6.5	5.07	2.8e-02	sapB	peptide ABC transporter permease SapB
BSU02850	2.70	6.5	6.25	4.3e-02	adcA	zinc transport system zinc-binding lipoprotein AdcA
BSU36700	2.70	6.5	4.90	4.8e-02	moaA	cyclic pyranopterin monophosphate synthase
BSU27970	2.68	6.4	-0.19	4.4e-02	spoIVFB	stage IV sporulation protein FB
BSU31000	2.68	6.4	2.23	2.5e-02	yuaI	N-acetyltransferase YuaI
BSU29110	2.68	6.4	2.96	3.0e-02	phoP	alkaline phosphatase synthesis transcriptional regulatory protein PhoP
BSU39270	2.67	6.4	0.73	1.6e-02	bglP	PTS system beta-glucoside-specific EIIBCA component
BSU31070	2.67	6.4	5.99	3.3e-02	yuaC	hypothetical protein
BSU19060	2.67	6.4	0.02	2.0e-02	yobR	acetyltransferase
BSU28560	2.65	6.3	0.21	2.4e-02	lcfA	long-chain-fatty-acid--CoA ligase
BSU27360	2.64	6.2	2.97	1.6e-02	yrrM	O-methyltransferase YrrM
BSU25380	2.63	6.2	6.70	1.5e-02	yqfA	hypothetical protein
BSU_tRNA_51	2.62	6.2	10.98	2.6e-02	not found
BSU05700	2.61	6.1	2.68	4.6e-02	ydhC	GntR family transcriptional regulator
BSU21490	2.59	6.0	3.88	3.1e-02	sunI	hypothetical protein
BSU15450	2.58	6.0	3.05	3.3e-02	lspA	lipoprotein signal peptidase
BSU10040	2.58	6.0	1.41	1.7e-02	ecsA	ABC transporter ATP-binding protein
BSU16610	2.58	6.0	5.61	1.5e-02	ylxR	hypothetical protein
BSU28620	2.56	5.9	3.92	3.1e-02	rnhC	ribonuclease HIII
BSU24260	2.54	5.8	6.70	3.8e-02	yqxC	rRNA methyltransferase YqxC
BSU22230	2.54	5.8	4.56	4.9e-02	ypqE	PTS system transporter subunit IIA YpqE
BSU02330	2.53	5.8	7.10	3.7e-02	ybfQ	hypothetical protein
BSU_misc_RNA_43	2.53	5.8	10.61	3.0e-02	not found
BSU23590	2.52	5.7	3.10	4.5e-02	ansR	XRE family transcriptional regulator
BSU09650	2.52	5.7	1.80	2.6e-02	yhdZ	NAD-dependent protein deacetylase
BSU40410	2.52	5.7	4.71	3.8e-02	walR	transcriptional regulator
BSU02860	2.48	5.6	2.65	4.1e-02	adcC	zinc transport system ATP-binding protein AdcC
BSU35740	2.48	5.6	6.42	4.0e-02	tagD	glycerol-3-phosphate cytidylyltransferase
BSU24270	2.47	5.5	6.63	1.9e-02	dxs	1-deoxy-D-xylulose-5-phosphate synthase
BSU16640	2.45	5.5	6.04	1.9e-02	ylxP	hypothetical protein
BSU12420	2.43	5.4	1.06	3.0e-02	yjoB	ATPase YjoB
BSU33670	2.42	5.4	3.89	1.8e-02	rghRB	HTH-type transcriptional regulator RghRB
BSU14760	2.41	5.3	7.08	3.7e-02	ylaF	hypothetical protein
BSU40360	2.38	5.2	4.36	2.0e-02	htrC	serine protease YyxA
BSU23990	2.37	5.2	6.07	3.1e-02	yqiW	hypothetical protein
BSU08950	2.34	5.1	2.50	3.7e-02	yhbE	hypothetical protein
BSU04240	2.31	5.0	2.68	2.6e-02	ydzA	membrane protein
BSU31620	2.29	4.9	4.46	4.3e-02	mrpC	Na(+)/H(+) antiporter subunit C
BSU04770	2.28	4.9	1.93	3.6e-02	ydcH	MarR family transcriptional regulator
BSU39770	2.27	4.8	2.25	4.6e-02	iolR	HTH-type transcriptional regulator IolR
BSU40500	2.24	4.7	5.44	3.4e-02	rplI	50S ribosomal protein L9
BSU04260	2.22	4.7	5.31	3.2e-02	topB	DNA topoisomerase 3
BSU32160	2.18	4.5	7.22	4.3e-02	yutM	hypothetical protein
BSU13150	2.18	4.5	2.00	5.0e-02	ohrR	organic hydroperoxide resistance transcriptional regulator
BSU04790	2.15	4.4	2.11	4.4e-02	ydcK	protein SprT-like
BSU10320	2.14	4.4	4.43	4.4e-02	yhfP	quinone oxidoreductase YhfP
BSU15690	-2.03	-4.1	3.59	4.9e-02	rpoZ	DNA-directed RNA polymerase subunit omega
BSU33360	-2.12	-4.3	2.29	4.7e-02	yvgJ	lipoteichoic acid synthase
BSU22370	-2.13	-4.4	3.80	3.8e-02	aspB	aspartate aminotransferase
BSU16810	-2.14	-4.4	3.79	4.0e-02	ymfC	GntR family transcriptional regulator
BSU15760	-2.18	-4.5	3.54	4.4e-02	prpC	protein phosphatase PrpC
BSU37090	-2.24	-4.7	4.55	4.0e-02	glpX	fructose-1,6-bisphosphatase class 2
BSU22610	-2.28	-4.9	5.72	2.9e-02	tyrA	prephenate dehydrogenase
BSU35840	-2.31	-5.0	3.98	4.4e-02	ywtF	transcriptional regulator YwtF
BSU40230	-2.32	-5.0	0.16	5.0e-02	yydA	ribosomal RNA large subunit methyltransferase H
BSU15680	-2.34	-5.1	4.50	2.3e-02	gmk	guanylate kinase
BSU19470	-2.35	-5.1	1.72	3.6e-02	yojF	hypothetical protein
BSU33600	-2.36	-5.1	3.08	4.1e-02	smpB	SsrA-binding protein
BSU40820	-2.37	-5.2	0.84	3.6e-02	yyaL	hypothetical protein
BSU03460	-2.38	-5.2	0.91	3.4e-02	hxlA	3-hexulose-6-phosphate synthase
BSU13030	-2.38	-5.2	3.30	2.2e-02	ykhA	acyl-CoA thioester hydrolase YkhA
BSU21770	-2.39	-5.2	4.70	2.3e-02	ilvA	threonine dehydratase
BSU38540	-2.40	-5.3	3.43	2.9e-02	dltE	oxidoreductase
BSU38260	-2.41	-5.3	4.26	3.6e-02	efeN	deferrochelatase/peroxidase EfeN
BSU37130	-2.43	-5.4	1.39	3.3e-02	spo0F	sporulation initiation phosphotransferase F
BSU15840	-2.45	-5.4	4.18	2.0e-02	yloV	hypothetical protein
BSU04740	-2.45	-5.5	3.84	3.1e-02	rsbX	phosphoserine phosphatase RsbX
BSU23670	-2.46	-5.5	1.06	3.0e-02	yqkA	hypothetical protein
BSU31670	-2.46	-5.5	4.33	2.0e-02	yuxO	esterase ComA2
BSU01720	-2.48	-5.6	0.71	3.9e-02	ybbK	hypothetical protein
BSU02680	-2.49	-5.6	2.58	2.2e-02	lmrA	TetR family transcriptional regulator
BSU_misc_RNA_38	-2.50	-5.6	8.46	3.2e-02	not found
BSU_misc_RNA_57	-2.51	-5.7	0.21	4.3e-02	not found
BSU39650	-2.51	-5.7	0.65	2.9e-02	yxdK	sensor histidine kinase
BSU31090	-2.51	-5.7	-0.34	5.0e-02	ktrA	ktr system potassium uptake protein A
BSU23850	-2.51	-5.7	3.53	1.3e-02	zwf	glucose-6-phosphate 1-dehydrogenase
BSU14110	-2.52	-5.7	3.76	1.6e-02	ykuK	hypothetical protein
BSU33300	-2.52	-5.7	3.04	4.2e-02	fhuG	iron(3+)-hydroxamate import system permease protein FhuG
BSU37660	-2.52	-5.7	1.75	2.6e-02	eutD	phosphate acetyltransferase
BSU11210	-2.54	-5.8	5.31	2.1e-02	argB	acetylglutamate kinase
BSU30530	-2.56	-5.9	2.35	1.9e-02	ytnA	amino acid permease YtnA
BSU00880	-2.57	-6.0	2.81	3.6e-02	yacK	DNA integrity scanning protein DisA
BSU03780	-2.58	-6.0	2.00	5.0e-02	phrC	phosphatase RapC inhibitor
BSU03010	-2.58	-6.0	4.33	2.7e-02	amhX	amidohydrolase AmhX
BSU23490	-2.59	-6.0	3.15	1.3e-02	pupG	purine nucleoside phosphorylase 1
BSU32750	-2.59	-6.0	6.12	2.5e-02	metQ	methionine import ATP-binding protein MetN
BSU29760	-2.59	-6.0	5.02	1.9e-02	ytxJ	hypothetical protein
BSU13010	-2.62	-6.2	2.30	1.2e-02	ykgB	6-phosphogluconolactonase
BSU23070	-2.62	-6.2	6.53	1.9e-02	serA	D-3-phosphoglycerate dehydrogenase
BSU12260	-2.63	-6.2	1.75	2.5e-02	yjlA	hypothetical protein
BSU06690	-2.63	-6.2	5.21	2.0e-02	gatB	aspartyl/glutamyl-tRNA amidotransferase subunit B
BSU37100	-2.64	-6.2	4.86	2.5e-02	murAB	UDP-N-acetylglucosamine 1-carboxyvinyltransferase 2
BSU30550	-2.66	-6.3	5.99	3.3e-02	metK	S-adenosylmethionine synthase
BSU22740	-2.67	-6.3	3.37	2.8e-02	hepT	heptaprenyl diphosphate synthase component 2
BSU30180	-2.67	-6.4	1.28	2.7e-02	ytbQ	hypothetical protein
BSU27180	-2.67	-6.4	1.65	3.7e-02	yrhH	methyltransferase
BSU14180	-2.69	-6.4	4.83	1.1e-02	dapH	2,3,4,5-tetrahydropyridine-2,6-dicarboxylate N-acetyltransferase
BSU33160	-2.69	-6.5	0.07	3.9e-02	yvrA	ABC transporter ATP-binding protein
BSU14630	-2.71	-6.5	1.58	4.8e-02	speA	arginine decarboxylase
BSU39340	-2.71	-6.5	4.35	1.2e-02	hutP	anti-terminator HutP
BSU38160	-2.74	-6.7	5.11	3.9e-02	qoxB	quinol oxidase subunit 1
BSU08650	-2.76	-6.8	3.63	2.5e-02	fabL	enoyl-[acyl-carrier-protein] reductase [NADPH] FabL
BSU20790	-2.77	-6.8	1.39	2.8e-02	yopR	hypothetical protein
BSU30650	-2.79	-6.9	3.81	4.8e-02	dps	general stress protein 20U
BSU16060	-2.79	-6.9	0.40	4.9e-02	rnhB	ribonuclease HII
BSU14290	-2.80	-7.0	2.49	1.9e-02	mobB	molybdopterin-guanine dinucleotide biosynthesis adapter protein
BSU13819	-2.81	-7.0	-0.20	2.5e-02	ykzS	hypothetical protein
BSU39020	-2.82	-7.1	7.16	2.9e-02	yxjA	purine nucleoside transport protein NupG
BSU15770	-2.82	-7.1	2.44	1.4e-02	prkC	serine/threonine protein kinase
BSU29780	-2.83	-7.1	2.86	2.1e-02	ytxG	hypothetical protein
BSU27410	-2.83	-7.1	2.43	3.3e-02	alaS	alanine--tRNA ligase
BSU22870	-2.83	-7.1	3.71	5.1e-03	fni	isopentenyl-diphosphate delta-isomerase
BSU15930	-2.86	-7.3	3.39	1.4e-02	rnc	ribonuclease 3
BSU19040	-2.87	-7.3	2.81	2.6e-02	csaA	protein CsaA
BSU37590	-2.88	-7.3	2.05	2.3e-02	ywgA	hypothetical protein
BSU38850	-2.89	-7.4	1.16	1.8e-02	yxkC	hypothetical protein
BSU33210	-2.93	-7.6	0.01	4.4e-02	yvrG	sensor histidine kinase
BSU34040	-2.93	-7.6	6.10	5.3e-03	yvfW	lactate utilization protein B
BSU28000	-2.95	-7.7	4.49	4.5e-02	minC	septum site-determining protein MinC
BSU09510	-2.95	-7.7	3.42	6.5e-03	yhdL	anti-sigma-M factor YhdL
BSU15920	-2.95	-7.7	4.15	1.4e-02	acpP	acyl carrier protein
BSU23690	-2.95	-7.7	0.31	1.1e-02	yqjY	hypothetical protein
BSU22220	-2.95	-7.7	2.24	2.2e-02	yprA	ATP-dependent helicase YprA
BSU24810	-2.96	-7.8	1.24	2.8e-02	yqgV	hypothetical protein
BSU09520	-2.97	-7.9	2.06	9.0e-03	sigM	RNA polymerase sigma factor SigM
BSU10420	-2.98	-7.9	-0.67	4.7e-02	comK	competence transcription factor
BSU24890	-2.99	-7.9	1.41	9.2e-03	yqgN	hypothetical protein
BSU18570	-3.01	-8.1	3.51	2.5e-03	yoaE	oxidoreductase
BSU00390	-3.02	-8.1	1.61	1.6e-02	yabD	deoxyribonuclease YabD
BSU22910	-3.02	-8.1	-0.11	8.8e-03	dgrA	c-di-GMP receptor protein
BSU15280	-3.03	-8.2	5.01	1.5e-02	ftsA	cell division protein FtsA
BSU33180	-3.04	-8.2	2.15	8.5e-03	yvrC	ABC transporter substrate-binding protein
BSU06310	-3.04	-8.2	3.39	3.9e-03	gabP	GABA permease
BSU05940	-3.05	-8.3	-0.38	1.5e-02	gcp	tRNA threonylcarbamoyladenosine biosynthesis protein Gcp
BSU11130	-3.05	-8.3	2.65	1.2e-02	ipi	intracellular proteinase inhibitor
BSU17580	-3.05	-8.3	-0.74	4.4e-02	xynB	beta-xylosidase
BSU03330	-3.06	-8.3	1.37	8.1e-03	nasA	nitrate transporter
BSU_misc_RNA_13	-3.06	-8.3	6.50	4.4e-02	not found
BSU09440	-3.07	-8.4	3.21	2.2e-03	citA	citrate synthase
BSU36669	-3.08	-8.5	2.11	4.1e-02	not found
BSU36640	-3.09	-8.5	3.05	2.8e-02	ureC	urease subunit alpha
BSU33870	-3.09	-8.5	0.50	6.7e-03	yvbI	hypothetical protein
BSU34180	-3.10	-8.6	1.90	1.6e-02	yvfI	HTH-type transcriptional regulator LutR
BSU_tRNA_70	-3.11	-8.6	10.87	1.5e-02	not found
BSU23830	-3.11	-8.7	4.12	3.6e-02	yqjL	hypothetical protein
BSU10070	-3.11	-8.7	5.35	2.0e-02	yhaA	amidohydrolase YhaA
BSU13340	-3.12	-8.7	-0.61	1.7e-02	ykoM	MarR family transcriptional regulator
BSU39160	-3.12	-8.7	-1.26	2.3e-02	yxiI	hypothetical protein
BSU03150	-3.13	-8.7	4.10	1.3e-02	aroK	shikimate kinase
BSU_misc_RNA_20	-3.13	-8.8	11.25	1.6e-02	not found
BSU09240	-3.14	-8.8	2.23	9.1e-03	yhcW	hypothetical protein
BSU30500	-3.15	-8.9	2.61	1.9e-03	ytpB	tetraprenyl-beta-curcumene synthase
BSU03450	-3.16	-8.9	0.58	3.9e-02	hxlB	3-hexulose-6-phosphate isomerase
BSU31460	-3.16	-9.0	-0.27	1.1e-02	kapB	kinase-associated lipoprotein B
BSU32280	-3.17	-9.0	-0.46	2.8e-02	yutG	hypothetical protein
BSU08790	-3.18	-9.1	1.75	2.3e-02	thiC	phosphomethylpyrimidine synthase
BSU38190	-3.20	-9.2	-1.26	2.6e-02	galT	galactose-1-phosphate uridylyltransferase
BSU27170	-3.20	-9.2	1.29	9.5e-03	bscR	TetR family transcriptional regulator
BSU10410	-3.20	-9.2	10.39	4.9e-02	yhzC	hypothetical protein
BSU31100	-3.21	-9.2	-0.32	2.0e-02	ktrB	ktr system potassium uptake protein B
BSU24830	-3.21	-9.2	1.85	1.7e-02	yqgT	hypothetical protein
BSU34450	-3.22	-9.3	-0.04	1.6e-02	sacB	levansucrase
BSU22890	-3.22	-9.3	3.40	1.7e-02	cmk	cytidylate kinase
BSU36840	-3.23	-9.4	3.01	1.6e-02	atpH	ATP synthase subunit delta
BSU07340	-3.23	-9.4	6.22	2.9e-03	yfnA	amino acid permease YfnA
BSU08820	-3.24	-9.4	5.32	3.5e-03	katA	vegetative catalase
BSU34050	-3.24	-9.4	5.51	7.6e-03	yvfV	lactate utilization protein A
BSU_misc_RNA_56	-3.24	-9.4	7.05	3.3e-02	not found
BSU22020	-3.25	-9.5	2.85	5.3e-03	ypbS	hypothetical protein
BSU31680	-3.26	-9.6	0.72	3.5e-02	comA	transcriptional regulatory protein ComA
BSU23750	-3.27	-9.7	1.31	2.3e-02	yqjT	hypothetical protein
BSU06580	-3.29	-9.8	6.27	1.9e-03	yerC	hypothetical protein
BSU13720	-3.29	-9.8	2.86	4.1e-02	queC	7-cyano-7-deazaguanine synthase
BSU33170	-3.30	-9.8	1.19	4.7e-02	yvrB	ABC transporter permease
BSU01670	-3.30	-9.8	0.89	3.3e-03	ybbE	hypothetical protein
BSU29430	-3.30	-9.8	4.86	3.7e-03	ytzD	hypothetical protein
BSU16710	-3.31	-9.9	0.12	1.5e-02	mlpA	zinc protease YmxG
BSU35310	-3.31	-9.9	4.50	1.1e-02	yvyD	sigma-54 modulation protein
BSU16090	-3.32	-10.0	2.27	2.0e-02	sucC	succinyl-CoA ligase [ADP-forming] subunit beta
BSU34350	-3.33	-10.1	-1.84	3.5e-02	epsC	polysaccharide biosynthesis protein EpsC
BSU40350	-3.34	-10.1	2.24	1.3e-02	rocR	arginine utilization regulatory protein RocR
BSU07160	-3.34	-10.1	0.84	3.4e-03	yetH	hypothetical protein
BSU29550	-3.34	-10.1	2.94	2.4e-02	ytcJ	amidohydrolase YtcJ
BSU39470	-3.34	-10.1	1.26	1.8e-02	yxeP	hydrolase YxeP
BSU17890	-3.34	-10.2	4.87	1.1e-03	tkt	transketolase
BSU09660	-3.35	-10.2	3.39	1.7e-03	yheN	polysaccharide deacetylase
BSU37500	-3.36	-10.3	3.77	1.4e-03	speE	spermidine synthase
BSU_misc_RNA_42	-3.36	-10.3	8.22	3.1e-03	not found
BSU03020	-3.36	-10.3	2.45	1.5e-02	ycgA	hypothetical protein
BSU04540	-3.36	-10.3	1.68	2.0e-03	ydbO	transporter
BSU07590	-3.36	-10.3	-1.06	4.3e-02	citT	transcriptional regulatory protein CitT
BSU32410	-3.38	-10.4	1.05	1.7e-02	pucH	allantoinase
BSU04020	-3.38	-10.4	-1.13	2.3e-02	yczH	hydrolase
BSU16900	-3.38	-10.4	3.07	8.0e-03	not found
BSU34010	-3.39	-10.5	2.61	3.3e-02	yvbW	amino acid permease YvbW
BSU10430	-3.40	-10.5	-0.04	1.9e-02	yhxD	oxidoreductase
BSU24100	-3.40	-10.5	0.72	5.3e-03	bkdR	sigma L-dependent transcriptional regulator YqiR
BSU04320	-3.41	-10.6	2.05	8.7e-03	ydaO	amino acid permease YdaO
BSU03840	-3.41	-10.6	0.80	9.3e-03	ycnB	MFS transporter
BSU01710	-3.41	-10.7	-1.46	2.5e-02	ybbJ	N-acetyltransferase YbbJ
BSU31875	-3.42	-10.7	-1.37	4.7e-02	yukB	Ftsk domain-containing protein YukB
BSU11250	-3.42	-10.7	6.29	6.4e-03	argF	ornithine carbamoyltransferase
BSU25270	-3.42	-10.7	4.38	2.7e-02	glyQ	glycine--tRNA ligase alpha subunit
BSU39960	-3.43	-10.7	2.16	4.3e-03	yxaI	hypothetical protein
BSU09390	-3.43	-10.8	0.74	4.3e-02	ygxB	hypothetical protein
BSU18340	-3.43	-10.8	-1.42	1.5e-02	ppsA	plipastatin synthase subunit A
BSU09450	-3.45	-10.9	3.68	4.0e-03	yhdF	oxidoreductase
BSU32730	-3.45	-10.9	6.98	1.3e-02	metN	methionine-binding lipoprotein MetQ
BSU39490	-3.46	-11.0	1.46	8.4e-03	yxeN	amino acid permease protein YxeN
BSU01650	-3.46	-11.0	0.10	5.6e-03	ybbC	hypothetical protein
BSU36269	-3.46	-11.0	0.01	1.3e-02	ywzD	hypothetical protein
BSU11240	-3.48	-11.1	5.92	2.1e-02	carB	carbamoyl-phosphate synthase arginine-specific large chain
BSU36850	-3.48	-11.2	2.05	4.4e-03	atpF	ATP synthase subunit b
BSU24060	-3.48	-11.2	0.14	1.8e-02	lpdV	dihydrolipoyl dehydrogenase
BSU36530	-3.50	-11.3	4.16	5.9e-03	bcrC	undecaprenyl-diphosphatase BcrC
BSU09920	-3.50	-11.3	-0.24	2.8e-03	yhaN	hypothetical protein
BSU15120	-3.50	-11.3	0.63	8.7e-03	yllA	hypothetical protein
BSU14480	-3.50	-11.3	3.02	1.5e-03	abh	transition state regulator Abh
BSU33120	-3.51	-11.4	2.17	4.1e-03	liaH	lia operon expression modulator LiaH
BSU37160	-3.51	-11.4	4.52	2.1e-02	rpoE	DNA-directed RNA polymerase subunit delta
BSU04300	-3.51	-11.4	-1.74	2.1e-02	ydaM	glycosyltransferase YdaM
BSU23328	-3.52	-11.5	1.84	1.7e-02	ypzJ	hypothetical protein
BSU15290	-3.53	-11.5	6.70	1.6e-02	ftsZ	cell division protein FtsZ
BSU32740	-3.54	-11.6	7.08	1.2e-02	metP	methionine import system permease protein MetP
BSU11120	-3.55	-11.7	1.29	3.9e-02	yitT	hypothetical protein
BSU14590	-3.55	-11.7	5.94	1.4e-02	pdhB	pyruvate dehydrogenase E1 component subunit beta
BSU18669	-3.56	-11.8	-0.64	3.5e-03	yozS	membrane protein
BSU29750	-3.56	-11.8	8.12	3.3e-02	aroA	5-enolpyruvylshikimate-3-phosphate synthetase AroA
BSU_misc_RNA_7	-3.56	-11.8	4.97	9.9e-03	not found
BSU22460	-3.59	-12.1	-0.10	7.5e-03	ypjH	glycosyltransferase YpjH
BSU13190	-3.61	-12.3	0.27	1.7e-02	ispA	major intracellular serine protease
BSU03200	-3.62	-12.3	2.70	1.7e-02	ycgM	proline dehydrogenase 2
BSU12920	-3.62	-12.3	0.30	5.9e-03	dppA	D-aminopeptidase
BSU27810	-3.62	-12.3	1.01	1.3e-03	yrbD	sodium/proton-dependent alanine carrier protein YrbD
BSU32980	-3.63	-12.4	0.13	1.3e-02	yusZ	oxidoreductase
BSU29440	-3.64	-12.5	7.25	3.3e-03	argH	argininosuccinate lyase
BSU15640	-3.65	-12.6	0.85	1.3e-02	yloA	hypothetical protein
BSU13730	-3.67	-12.7	2.85	8.0e-03	queD	6-pyruvoyl tetrahydrobiopterin synthase
BSU04530	-3.68	-12.8	1.41	1.1e-02	ydbN	hypothetical protein
BSU05420	-3.68	-12.8	-0.04	4.8e-02	ydfI	transcriptional regulator
BSU30810	-3.68	-12.8	1.59	1.9e-03	ytxM	esterase
BSU30820	-3.69	-12.9	3.11	1.5e-02	menD	2-succinyl-5-enolpyruvyl-6-hydroxy-3-cyclohexene-1-carboxylate synthase
BSU22440	-3.69	-12.9	-0.08	3.4e-02	birA	bifunctional protein BirA
BSU16430	-3.70	-13.0	0.88	1.6e-03	cheA	chemotaxis protein CheA
BSU27420	-3.71	-13.1	-1.47	3.7e-02	yrrI	hypothetical protein
BSU24040	-3.71	-13.1	0.88	1.9e-02	bkdAB	2-oxoisovalerate dehydrogenase subunit beta
BSU06570	-3.72	-13.2	5.24	8.1e-03	yerB	lipoprotein
BSU22210	-3.72	-13.2	2.36	5.6e-04	yprB	hypothetical protein
BSU15190	-3.73	-13.2	1.85	1.6e-02	mraY	phospho-n-acetylmuramoyl-pentapeptide-transferase
BSU23680	-3.73	-13.2	1.10	9.5e-04	yqjZ	hypothetical protein
BSU38200	-3.73	-13.3	-1.04	1.2e-02	galK	galactokinase
BSU38220	-3.73	-13.3	-0.92	3.4e-03	ywcC	HTH-type transcriptional regulator YwcC
BSU33460	-3.73	-13.3	4.80	6.5e-03	yvgT	hypothetical protein
BSU31980	-3.74	-13.3	-0.46	4.2e-02	dhbE	2,3-dihydroxybenzoate-AMP ligase
BSU02230	-3.74	-13.4	0.61	1.8e-03	purT	phosphoribosylglycinamide formyltransferase
BSU_misc_RNA_61	-3.74	-13.4	7.70	3.4e-03	not found
BSU22640	-3.74	-13.4	1.43	1.5e-03	trpB	tryptophan synthase beta chain
BSU16270	-3.75	-13.4	0.73	6.0e-03	fliK	flagellar hook-length control protein
BSU24070	-3.75	-13.4	-0.14	2.2e-02	buk	butyrate kinase
BSU24030	-3.76	-13.6	0.56	1.6e-02	bkdB	lipoamide acyltransferase component of branched-chain alpha-keto acid dehydrogenase complex
BSU32460	-3.76	-13.6	1.80	3.3e-03	pucM	5-hydroxyisourate hydrolase
BSU31960	-3.77	-13.7	-0.60	3.3e-02	dhbF	dimodular nonribosomal peptide synthase
BSU13210	-3.78	-13.7	3.29	1.0e-02	thiX	HMP/thiamine permease protein YkoC
BSU15150	-3.78	-13.7	4.69	8.0e-03	ftsL	cell division protein FtsL
BSU31690	-3.78	-13.7	1.15	2.7e-03	comP	sensor histidine kinase
BSU30035	-3.79	-13.8	1.21	2.1e-02	ytzG	RNA pseudouridine synthase
BSU13230	-3.79	-13.8	2.89	7.6e-03	thiV	HMP/thiamine permease protein YkoE
BSU22260	-3.79	-13.9	3.43	5.5e-04	yppF	hypothetical protein
BSU22050	-3.79	-13.9	-1.47	1.7e-02	bcsA	chalcone synthase
BSU13740	-3.80	-13.9	3.68	1.6e-02	queE	7-carboxy-7-deazaguanine synthase
BSU01680	-3.81	-14.0	0.96	8.0e-03	ybbF	PTS system EIIBC component YbbF
BSU39610	-3.81	-14.0	1.80	2.4e-02	yxeB	iron(3+)-hydroxamate-binding protein YxeB
BSU27729	-3.82	-14.1	0.56	9.5e-03	yrzS	membrane protein
BSU07920	-3.84	-14.3	0.45	4.7e-02	yfkE	cation exchanger YfkE
BSU25310	-3.84	-14.4	1.68	4.4e-03	dgkA	undecaprenol kinase
BSU_misc_RNA_40	-3.85	-14.4	4.86	1.2e-02	not found
BSU38270	-3.85	-14.4	3.33	2.2e-02	efeM	iron uptake system component EfeM
BSU32510	-3.85	-14.5	-1.30	3.6e-02	pucA	xanthine dehydrogenase subunit A
BSU39810	-3.86	-14.6	2.40	2.1e-03	csbC	metabolite transport protein CsbC
BSU25569	-3.87	-14.7	0.22	1.1e-03	yqzM	membrane protein
BSU27160	-3.90	-15.0	3.21	5.5e-04	cypB	bifunctional P-450/NADPH-P450 reductase 2
BSU22980	-3.90	-15.0	1.70	3.3e-03	ypbG	hypothetical protein
BSU33130	-3.92	-15.1	3.07	1.5e-03	liaI	protein LiaI
BSU17110	-3.92	-15.2	-0.94	8.8e-03	pksD	polyketide biosynthesis acyltransferase homolog PksD
BSU18110	-3.93	-15.2	5.69	5.9e-04	ynfC	hypothetical protein
BSU22450	-3.95	-15.5	0.55	6.4e-03	cca	CCA-adding enzyme
BSU30220	-3.96	-15.5	4.08	8.9e-03	bioF	8-amino-7-oxononanoate synthase
BSU23960	-3.96	-15.5	6.59	4.9e-03	artR	arginine transport ATP-binding protein ArtM
BSU16700	-3.97	-15.7	0.30	3.8e-03	ylxY	hypothetical protein
BSU12930	-3.98	-15.8	0.33	9.5e-04	dppB	dipeptide transport system permease protein DppB
BSU11900	-4.01	-16.2	3.52	9.2e-04	yjcL	membrane protein
BSU32470	-4.02	-16.2	-0.71	2.6e-03	pucE	xanthine dehydrogenase subunit E
BSU25260	-4.03	-16.3	5.29	8.3e-03	glyS	glycine--tRNA ligase beta subunit
BSU22790	-4.03	-16.3	7.22	2.3e-04	hbs	DNA-binding protein HU 1
BSU17280	-4.03	-16.3	1.08	9.6e-04	ymaD	hypothetical protein
BSU15200	-4.03	-16.4	1.17	3.9e-03	murD	UDP-N-acetylmuramoylalanine--D-glutamate ligase
BSU38280	-4.04	-16.5	4.16	5.6e-04	efeU	ferrous iron permease EfeU
BSU13240	-4.05	-16.6	3.10	1.7e-04	thiU	HMP/thiamine-binding protein YkoF
BSU04290	-4.06	-16.7	-1.75	2.5e-02	ydaL	hypothetical protein
BSU08780	-4.07	-16.7	2.36	1.9e-03	ygaJ	peptidase YgaJ
BSU28330	-4.08	-16.9	-1.32	9.0e-03	ysnE	N-acetyltransferase YsnE
BSU40320	-4.09	-17.0	6.12	1.0e-02	argI	arginase
BSU30800	-4.11	-17.2	4.01	1.7e-03	menB	1,4-dihydroxy-2-naphthoyl-CoA synthase
BSU40340	-4.14	-17.7	3.18	1.9e-04	rocD	ornithine aminotransferase
BSU16110	-4.16	-17.9	1.38	2.0e-03	dprA	protein smf
BSU27670	-4.17	-18.0	-2.57	4.1e-02	spoVB	stage V sporulation protein B
BSU03790	-4.17	-18.1	5.18	5.7e-03	yclM	aspartokinase 3
BSU10450	-4.18	-18.1	2.29	2.6e-04	yhjB	symporter
BSU37710	-4.18	-18.2	-1.27	8.1e-03	bacD	alanine-anticapsin ligase BacD
BSU36520	-4.18	-18.2	5.39	4.7e-03	glnK	nitrogen regulatory PII-like protein
BSU36650	-4.20	-18.3	2.88	2.7e-03	ureB	urease subunit beta
BSU38550	-4.21	-18.5	4.95	1.9e-02	ywaA	branched-chain-amino acid aminotransferase 2
BSU23970	-4.22	-18.6	5.93	3.7e-03	artQ	arginine transport system permease protein ArtQ
BSU16240	-4.22	-18.6	3.14	3.5e-04	fliI	flagellum-specific ATP synthase
BSU03850	-4.25	-19.0	-0.56	1.9e-02	ycnC	TetR family transcriptional regulator
BSU09410	-4.26	-19.2	1.07	1.7e-04	phoA	alkaline phosphatase
BSU38350	-4.28	-19.4	-0.66	9.3e-03	ywbE	hypothetical protein
BSU16340	-4.28	-19.4	0.96	2.2e-03	fliZ	flagellar biosynthetic protein FliZ
BSU32430	-4.28	-19.4	2.23	2.2e-03	pucJ	uric acid permease PucJ
BSU10020	-4.28	-19.4	4.39	1.3e-04	serC	phosphoserine aminotransferase
BSU15710	-4.30	-19.7	2.71	5.1e-04	priA	primosomal protein N'
BSU19580	-4.30	-19.7	4.21	2.9e-04	yodF	symporter
BSU09420	-4.33	-20.1	3.09	9.6e-05	lytE	peptidoglycan endopeptidase LytE
BSU31990	-4.37	-20.6	1.22	2.8e-02	dhbC	isochorismate synthase DhbC
BSU14520	-4.37	-20.7	2.17	2.0e-03	adeC	adenine deaminase
BSU_misc_RNA_11	-4.39	-21.0	10.57	2.0e-04	not found
BSU31540	-4.39	-21.0	0.27	3.8e-04	yufN	lipoprotein
BSU23300	-4.40	-21.0	-1.19	9.9e-03	ypuD	hypothetical protein
BSU38250	-4.41	-21.2	1.13	6.0e-04	ywbO	hypothetical protein
BSU22660	-4.41	-21.2	1.50	2.0e-03	trpC	indole-3-glycerol phosphate synthase
BSU14100	-4.41	-21.2	3.46	2.8e-05	ykuJ	hypothetical protein
BSU33320	-4.47	-22.2	3.61	2.8e-03	fhuD	iron(3+)-hydroxamate-binding protein FhuD
BSU37720	-4.49	-22.4	0.46	1.3e-03	bacC	bacilysin biosynthesis oxidoreductase
BSU33430	-4.49	-22.4	5.25	1.6e-04	yvgQ	sulfite reductase [NADPH] hemoprotein beta-component
BSU12940	-4.50	-22.7	0.31	1.5e-03	dppC	dipeptide transport system permease protein DppC
BSU02390	-4.51	-22.8	4.26	2.2e-03	ybgE	branched-chain-amino acid transaminase 1
BSU17480	-4.52	-23.0	-0.88	4.3e-02	ynzF	hypothetical protein
BSU30190	-4.57	-23.7	0.85	5.4e-03	bioI	biotin biosynthesis cytochrome P450
BSU31700	-4.59	-24.1	-0.61	2.0e-03	comX	competence pheromone
BSU27550	-4.59	-24.1	3.57	8.0e-04	aspS	aspartate--tRNA ligase
BSU38499	-4.59	-24.1	-0.86	3.6e-02	ywzH	membrane protein
BSU04570	-4.60	-24.2	0.98	1.3e-04	murF	UDP-N-acetylmuramoyl-tripeptide--D-alanyl-D-alanine ligase
BSU24050	-4.61	-24.4	-0.18	8.5e-03	bkdAA	2-oxoisovalerate dehydrogenase subunit alpha
BSU19370	-4.63	-24.8	2.77	2.2e-04	sucA	2-oxoglutarate dehydrogenase E1 component
BSU22680	-4.63	-24.8	2.27	8.7e-05	trpE	anthranilate synthase component 1
BSU22690	-4.64	-24.9	6.46	6.2e-03	aroH	chorismate mutase AroH
BSU11430	-4.65	-25.2	6.11	1.7e-05	oppA	oligopeptide ABC transporter binding lipoprotein
BSU26880	-4.66	-25.3	-2.98	3.1e-02	yraM	isomerase
BSU09630	-4.67	-25.5	5.98	3.5e-04	yhdX	hypothetical protein
BSU02060	-4.69	-25.9	6.13	3.0e-04	ybxG	transporter
BSU16410	-4.72	-26.3	0.80	8.2e-05	ylxH	flagellum site-determining protein YlxH
BSU22600	-4.73	-26.5	5.22	1.4e-05	aroE	3-phosphoshikimate 1-carboxyvinyltransferase
BSU16420	-4.73	-26.5	0.59	1.4e-03	cheB	chemotaxis response regulator protein-glutamate methylesterase
BSU14860	-4.73	-26.6	6.79	3.2e-05	pycA	pyruvate carboxylase
BSU05930	-4.76	-27.1	-0.12	2.8e-02	rimI	ribosomal-protein-alanine acetyltransferase
BSU31560	-4.77	-27.4	-1.17	2.3e-02	yufP	ABC transporter permease
BSU32440	-4.78	-27.4	1.80	3.4e-05	pucK	uric acid permease PucK
BSU24910	-4.78	-27.5	-1.83	4.2e-02	yqgM	glycosyltransferase YqgM
BSU22710	-4.79	-27.7	6.66	9.5e-06	aroF	chorismate synthase
BSU18450	-4.79	-27.7	6.22	1.9e-05	gltA	glutamate synthase [NADPH] large chain
BSU32240	-4.81	-28.0	8.85	5.9e-04	thrB	homoserine kinase
BSU16720	-4.81	-28.0	-1.30	2.2e-02	ymxH	hypothetical protein
BSU16290	-4.83	-28.4	2.28	2.0e-05	flgG	flagellar basal-body rod protein FlgG
BSU25800	-4.83	-28.4	-1.95	4.8e-02	yqcK	hypothetical protein
BSU16310	-4.83	-28.4	0.94	2.2e-03	fliM	flagellar motor switch protein FliM
BSU32970	-4.84	-28.6	2.04	3.7e-04	not found
BSU22720	-4.84	-28.7	0.49	1.7e-04	cheR	chemotaxis protein methyltransferase
BSU32260	-4.91	-30.1	7.64	1.0e-04	hom	homoserine dehydrogenase
BSU12980	-4.92	-30.2	-1.41	3.6e-02	ykfB	L-Ala-D/L-Glu epimerase
BSU19350	-4.92	-30.3	4.66	2.9e-03	yocS	sodium-dependent transporter YocS
BSU16300	-4.93	-30.5	0.38	3.8e-02	fliL	flagellar protein FliL
BSU02080	-4.95	-31.0	0.21	1.4e-02	ybxH	hypothetical protein
BSU37760	-4.97	-31.4	2.51	4.9e-03	rocC	amino acid permease RocC
BSU13590	-4.98	-31.5	5.39	1.3e-05	mtnW	2,3-diketo-5-methylthiopentyl-1-phosphate enolase
BSU30320	-4.98	-31.5	3.90	7.6e-04	leuS	leucine--tRNA ligase
BSU15780	-5.00	-31.9	1.58	2.8e-04	yloQ	ribosome biogenesis GTPase RsgA
BSU13600	-5.00	-32.0	3.47	2.0e-04	mtnX	2-hydroxy-3-keto-5-methylthiopentenyl-1-phosphate phosphatase
BSU32450	-5.00	-32.0	1.50	7.4e-06	pucL	urate oxidase with peroxide reductase N-terminal domain
BSU16400	-5.02	-32.4	0.21	3.5e-04	flhF	flagellar biosynthesis protein FlhF
BSU_misc_RNA_12	-5.03	-32.7	8.25	4.7e-03	not found
BSU37730	-5.06	-33.3	0.95	1.1e-05	bacB	bacilysin biosynthesis protein BacB
BSU16350	-5.06	-33.4	0.27	6.0e-03	fliP	flagellar biosynthetic protein FliP
BSU38400	-5.07	-33.6	-1.14	2.6e-03	epr	minor extracellular protease epr
BSU23100	-5.10	-34.2	2.90	3.2e-05	sigX	RNA polymerase sigma factor SigX
BSU10350	-5.10	-34.2	4.26	2.3e-05	yhfS	acetyl-CoA acetyltransferase
BSU_misc_RNA_15	-5.10	-34.3	9.90	2.5e-05	not found
BSU32230	-5.10	-34.3	-0.25	3.2e-05	yuxL	peptidase YuxL
BSU02360	-5.11	-34.4	2.59	5.6e-04	nagBB	glucosamine-6-phosphate deaminase 2
BSU36668	-5.11	-34.5	-0.67	6.1e-04	not found
BSU18440	-5.12	-34.9	6.43	6.6e-04	gltD	glutamate synthase [NADPH] small chain
BSU16370	-5.13	-35.1	0.57	1.3e-02	fliR	flagellar biosynthetic protein FliR
BSU34190	-5.17	-36.0	2.54	1.2e-04	yvfH	L-lactate permease
BSU36660	-5.20	-36.6	2.65	5.8e-05	ureA	urease subunit gamma
BSU16260	-5.21	-37.0	1.51	1.4e-04	ylxF	FlaA locus 22.9 kDa protein
BSU09460	-5.22	-37.4	6.36	9.9e-04	ctrA	amino acid permease
BSU10460	-5.24	-37.9	2.09	5.8e-05	yhjC	membrane protein
BSU31930	-5.27	-38.6	8.49	5.3e-03	ald	alanine dehydrogenase
BSU30210	-5.28	-38.8	2.40	2.2e-03	bioD	ATP-dependent dethiobiotin synthetase BioD
BSU_misc_RNA_31	-5.29	-39.3	6.65	1.3e-04	not found
BSU11870	-5.31	-39.6	5.70	7.9e-05	yjcI	cystathionine gamma-synthase/O-acetylhomoserine
BSU16210	-5.31	-39.6	2.41	6.4e-06	fliF	flagellar M-ring protein
BSU34650	-5.32	-39.9	1.81	3.5e-04	yvdC	hypothetical protein
BSU12960	-5.33	-40.1	-0.75	9.0e-04	dppE	dipeptide ABC transporter substrate-binding protein
BSU02410	-5.33	-40.2	2.08	9.8e-04	mmuM	homocysteine S-methyltransferase YbgG
BSU02350	-5.39	-41.9	2.81	2.4e-06	nagP	PTS system glucosamine-specific EIICBA component
BSU34020	-5.39	-41.9	-0.54	1.6e-02	yvbX	glycosylase YvbX
BSU13580	-5.42	-42.7	4.77	3.2e-04	ykrV	transaminase MtnE
BSU_misc_RNA_21	-5.43	-43.1	9.15	5.2e-05	not found
BSU13570	-5.44	-43.4	2.96	1.8e-04	mtnU	hydrolase
BSU17120	-5.44	-43.4	-2.68	3.7e-02	pksE	polyketide biosynthesis protein PksE
BSU16390	-5.48	-44.6	0.86	1.1e-03	flhA	flagellar biosynthesis protein FlhA
BSU22650	-5.49	-45.0	0.54	1.2e-03	trpF	N-(5'-phosphoribosyl)anthranilate isomerase
BSU_misc_RNA_62	-5.51	-45.6	8.37	6.4e-06	not found
BSU24920	-5.52	-45.7	-2.48	3.2e-02	yqgL	hypothetical protein
BSU03220	-5.53	-46.3	4.75	1.0e-05	ycgO	symporter
BSU14170	-5.54	-46.7	2.02	2.5e-02	ykuP	flavodoxin-2
BSU31945	-5.54	-46.7	3.43	1.5e-03	yukJ	hypothetical protein
BSU16230	-5.54	-46.7	2.71	5.1e-05	fliH	flagellar assembly protein FliH
BSU32250	-5.56	-47.1	8.13	3.5e-06	thrC	threonine synthase
BSU_tRNA_1	-5.59	-48.0	10.22	2.0e-05	not found
BSU32500	-5.61	-48.7	-1.59	1.4e-02	pucB	purine catabolism protein PucB
BSU39230	-5.61	-48.8	1.01	8.6e-04	wapA	wall-associated protein
BSU16220	-5.63	-49.5	2.00	1.0e-03	fliG	flagellar motor switch protein FliG
BSU28310	-5.67	-50.8	5.03	2.9e-04	ilvB	acetolactate synthase large subunit
BSU34320	-5.67	-50.8	-2.94	4.7e-02	epsF	glycosyltransferase EpsF
BSU14150	-5.69	-51.5	1.89	3.9e-02	ykuN	flavodoxin
BSU34800	-5.70	-51.9	3.29	6.6e-06	cwlO	peptidoglycan DL-endopeptidase CwlO
BSU28270	-5.71	-52.5	5.11	3.5e-03	leuB	3-isopropylmalate dehydrogenase
BSU_misc_RNA_18	-5.72	-52.6	12.86	3.5e-04	not found
BSU22700	-5.73	-53.1	7.26	3.4e-05	aroB	3-dehydroquinate synthase
BSU11230	-5.77	-54.4	5.38	1.4e-04	carA	carbamoyl-phosphate synthase arginine-specific small chain
BSU11890	-5.84	-57.5	2.28	8.1e-03	yjcK	ribosomal-protein-alanine acetyltransferase
BSU11470	-5.92	-60.7	4.61	2.9e-04	oppF	oligopeptide transport ATP-binding protein OppF
BSU13560	-5.92	-60.8	5.73	3.5e-04	mtnK	methylthioribose kinase
BSU16380	-5.95	-61.8	0.38	6.5e-07	flhB	flagellar biosynthetic protein FlhB
BSU13620	-5.95	-62.0	5.62	1.0e-06	mtnD	acireductone dioxygenase
BSU16280	-5.98	-63.0	1.11	3.9e-03	flgD	FlaA locus hypothetical protein YlxG
BSU16330	-6.00	-63.9	1.06	7.3e-03	cheY	chemotaxis protein CheY
BSU16360	-6.03	-65.3	1.40	8.5e-03	fliQ	flagellar biosynthetic protein FliQ
BSU_misc_RNA_17	-6.07	-67.0	8.16	8.2e-05	not found
BSU32520	-6.12	-69.4	1.75	4.2e-04	pucG	purine catabolism protein PucG
BSU03070	-6.18	-72.7	2.34	6.6e-07	mdr	multidrug resistance protein
BSU32040	-6.20	-73.4	6.87	6.0e-08	yuiF	amino acid transporter YuiF
BSU28250	-6.20	-73.6	4.38	3.3e-07	leuD	3-isopropylmalate dehydratase small subunit
BSU36540	-6.24	-75.4	-0.31	1.9e-03	ywnJ	membrane protein
BSU02580	-6.31	-79.3	-1.10	1.7e-03	ycbO	hypothetical protein
BSU13180	-6.32	-80.0	5.15	1.6e-04	metE	5-methyltetrahydropteroyltriglutamate--homocysteine methyltransferase
BSU_misc_RNA_45	-6.37	-82.8	10.21	5.1e-04	not found
BSU16320	-6.38	-83.5	1.78	1.7e-06	fliY	flagellar motor switch phosphatase FliY
BSU11450	-6.46	-87.8	3.65	1.7e-08	oppC	oligopeptide transport system permease protein OppC
BSU21870	-6.49	-90.1	7.04	6.8e-07	ilvD	dihydroxy-acid dehydratase
BSU11440	-6.54	-93.0	4.41	6.5e-07	oppB	oligopeptide transport system permease protein OppB
BSU28300	-6.60	-97.2	4.29	4.9e-08	ilvH	acetolactate synthase small subunit
BSU11460	-6.64	-99.5	4.91	2.6e-08	oppD	oligopeptide transport ATP-binding protein OppD
BSU23980	-6.67	-101.6	5.47	2.4e-05	artP	arginine-binding extracellular protein ArtP
BSU18550	-6.67	-101.6	3.68	4.3e-08	yoaC	sugar kinase YoaC
BSU11010	-6.75	-107.4	4.50	1.6e-08	yitJ	bifunctional homocysteine S-methyltransferase/5,10-methylenetetrahydrofolate reductase
BSU18908	-6.77	-108.9	0.48	9.3e-05	yozY	hypothetical protein
BSU28260	-6.79	-110.3	6.12	3.3e-06	leuC	3-isopropylmalate dehydratase large subunit
BSU38960	-6.94	-122.4	5.32	4.7e-05	yxjG	hypothetical protein
BSU38950	-7.02	-129.8	5.48	6.4e-10	yxjH	hypothetical protein
BSU28280	-7.03	-130.9	5.01	4.6e-07	leuA	2-isopropylmalate synthase
BSU33440	-7.09	-136.2	3.93	9.2e-05	cysJ	sulfite reductase [NADPH] flavoprotein alpha-component
BSU13220	-7.09	-136.2	2.60	4.0e-06	thiW	HMP/thiamine import ATP-binding protein YkoD
BSU39150	-7.14	-140.6	-1.84	9.3e-03	yxiJ	hypothetical protein
BSU32530	-7.26	-153.8	1.04	2.6e-05	yurH	allantoate amidohydrolase
BSU16299	-7.36	-164.1	-0.23	1.1e-02	ylzI	hypothetical protein
BSU13550	-7.38	-166.5	6.47	5.8e-10	mtnA	methylthioribose-1-phosphate isomerase
BSU33880	-7.41	-169.6	-2.25	1.5e-03	yvbJ	membrane protein
BSU10750	-7.48	-178.5	-0.50	4.4e-04	yisK	hypothetical protein
BSU11880	-7.48	-178.5	6.98	9.8e-08	yjcJ	cystathionine beta-lyase MetC
BSU18540	-7.88	-235.3	3.98	2.4e-07	yoaB	transporter
BSU28290	-7.93	-244.5	5.21	5.3e-07	ilvC	ketol-acid reductoisomerase
BSU37780	-7.98	-252.7	3.56	9.6e-08	rocA	1-pyrroline-5-carboxylate dehydrogenase
BSU09889	-7.99	-254.1	0.48	1.4e-04	yhzD	hypothetical protein
BSU14160	-8.25	-303.9	2.65	3.8e-03	ykuO	hypothetical protein
BSU13610	-8.30	-315.5	4.08	4.1e-12	mtnB	methylthioribulose-1-phosphate dehydratase
BSU31550	-8.37	-331.7	-1.28	4.1e-05	yufO	ABC transporter ATP-binding protein
BSU30200	-8.46	-351.5	2.26	1.4e-05	bioB	biotin synthase
BSU33560	-8.50	-363.2	-1.69	1.9e-03	yvaD	hypothetical protein
BSU18850	-8.52	-366.5	-0.75	3.2e-05	yobD	XRE family transcriptional regulator
BSU12570	-8.59	-384.8	-3.68	3.8e-02	xtmA	PBSX phage terminase small subunit
BSU18560	-8.87	-469.2	2.88	3.8e-12	yoaD	2-hydroxyacid dehydrogenase YoaD
BSU34880	-8.92	-483.8	7.11	1.9e-09	hisA	1-(5-phosphoribosyl)-5-[(5-phosphoribosylamino)methylideneamino] imidazole-4-carboxamide isomerase
BSU20430	-9.16	-572.3	-4.57	4.5e-02	yorC	hypothetical protein
BSU34920	-9.43	-689.8	7.24	1.4e-13	hisG	ATP phosphoribosyltransferase
BSU24740	-9.50	-723.9	-2.89	3.3e-03	yqxL	magnesium transport protein CorA
BSU21300	-9.80	-889.2	-4.82	1.0e-02	yomM	recombinase-like protein YomM
BSU09880	-9.96	-995.1	-4.74	2.9e-02	yhaR	enoyl-CoA hydratase/isomerase YhaR
BSU05450	-9.99	-1020.0	-5.33	1.9e-02	ydfK	membrane protein
BSU34900	-10.06	-1068.1	6.46	2.9e-04	hisB	imidazoleglycerol-phosphate dehydratase
BSU24150	-10.08	-1083.2	-4.95	4.3e-02	mmgC	acyl-CoA dehydrogenase
BSU34860	-10.25	-1214.6	8.29	1.6e-08	hisI	histidine biosynthesis bifunctional protein HisIE
BSU34890	-10.26	-1227.4	6.59	1.1e-11	hisH	imidazole glycerol phosphate synthase subunit HisH
BSU34870	-10.32	-1276.6	7.61	4.9e-11	hisF	imidazole glycerol phosphate synthase subunit HisF
BSU12780	-10.44	-1389.1	-3.44	3.3e-02	xepA	phage-like element PBSX protein XepA
BSU03690	-10.47	-1413.8	-3.99	5.0e-03	yczF	hypothetical protein
BSU24690	-10.48	-1426.3	-4.39	3.8e-02	comGE	ComG operon protein 5
BSU34910	-10.54	-1485.6	7.86	2.5e-14	hisD	histidinol dehydrogenase
BSU12630	-10.67	-1627.6	-4.33	8.2e-03	xkdI	phage-like element PBSX protein XkdI
BSU10600	-10.69	-1648.1	-3.63	4.3e-02	yhjQ	cysteine-rich protein YhjQ
BSU18898	-10.72	-1688.7	-2.61	2.2e-03	yozW	hypothetical protein
BSU20920	-10.80	-1786.0	-4.28	2.5e-02	yopE	hypothetical protein
BSU11770	-10.86	-1857.5	-4.11	1.3e-02	cotW	spore coat protein W
BSU21150	-10.87	-1865.1	-5.27	3.1e-02	yonB	hypothetical protein
BSU07760	-10.88	-1883.8	-5.12	1.9e-02	yfkT	spore germination protein YfkT
BSU05350	-10.95	-1979.6	-4.21	4.3e-03	ydfB	N-acetyltransferase YdfB
BSU34930	-11.03	-2087.4	7.13	7.7e-14	hisZ	ATP phosphoribosyltransferase regulatory subunit
BSU17320	-11.05	-2116.9	-3.87	4.4e-03	ymaF	hypothetical protein
BSU20510	-11.15	-2272.9	-5.26	4.1e-02	yoqU	hypothetical protein
BSU40450	-11.16	-2295.6	-1.21	8.2e-08	yycD	hypothetical protein
BSU17170	-11.26	-2455.4	-4.96	3.2e-02	pksI	polyketide biosynthesis enoyl-CoA isomerase PksI
BSU36030	-11.39	-2686.7	-5.00	2.8e-02	ywrK	arsenical pump membrane protein
BSU01935	-11.42	-2736.3	-4.97	4.8e-03	skfC	sporulation-killing factor biosynthesis protein SkfC
BSU19930	-11.45	-2795.6	-4.45	3.8e-02	yotC	hypothetical protein
BSU12180	-11.47	-2831.1	-4.05	1.1e-02	yjhA	lipoprotein
BSU18849	-11.50	-2900.9	-3.14	1.2e-02	yozV	membrane protein
BSU23930	-11.57	-3050.4	-3.59	1.3e-02	yqjC	hypothetical protein
BSU40259	-11.59	-3084.0	-2.93	9.0e-03	yyzG	membrane protein
BSU18819	-11.59	-3087.1	-3.73	1.7e-03	not found
BSU17550	-11.61	-3124.2	-5.17	4.3e-02	ynaG	hypothetical protein
BSU21160	-11.65	-3210.4	-4.69	4.4e-02	yonA	hypothetical protein
BSU18940	-11.65	-3218.2	-2.96	1.5e-03	yozK	DNA repair protein UvrX
BSU25850	-11.78	-3517.2	-4.18	4.1e-02	yqzI	hypothetical protein
BSU14660	-11.81	-3581.3	-2.54	5.5e-04	ykzI	hypothetical protein
BSU18709	-11.93	-3897.0	-4.69	3.2e-02	yozT	hypothetical protein
BSU01600	-11.93	-3912.5	-3.29	1.1e-02	ybbA	hypothetical protein
BSU26760	-11.95	-3954.8	-4.10	2.3e-03	yrdC	isochorismatase
BSU25880	-11.97	-3999.7	-3.81	6.3e-03	yqxJ	hypothetical protein
BSU28099	-12.00	-4100.6	-4.42	4.0e-02	yszA	membrane protein
BSU17140	-12.01	-4128.8	-3.83	6.7e-03	pksF	polyketide biosynthesis malonyl-ACP decarboxylase PksF
BSU20120	-12.07	-4290.4	-3.65	3.3e-03	yosH	hypothetical protein
BSU10940	-12.07	-4309.3	-4.36	1.1e-02	yitC	2-phosphosulfolactate phosphatase
BSU26960	-12.08	-4316.0	-3.65	3.2e-03	yraF	spore coat protein F
BSU12619	-12.13	-4483.6	-1.48	6.7e-08	ykzL	hypothetical protein
BSU17820	-12.16	-4563.7	-3.22	1.1e-03	yndL	hypothetical protein
BSU24400	-12.26	-4908.7	-5.62	4.3e-02	spoIIIAD	stage III sporulation protein AD
BSU12640	-12.30	-5048.2	-2.16	1.5e-04	xkdJ	phage-like element PBSX protein XkdJ
BSU17150	-12.31	-5094.4	-4.20	1.3e-03	pksG	polyketide biosynthesis 3-hydroxy-3-methylglutaryl-ACP synthase PksG
BSU37790	-12.33	-5142.3	-3.99	1.7e-02	rocG	catabolic NAD-specific glutamate dehydrogenase RocG
BSU12539	-12.37	-5301.9	-3.03	7.1e-03	ykzK	hypothetical protein
BSU19689	-12.42	-5474.6	-3.79	8.6e-03	yokU	hypothetical protein
BSU05520	-12.45	-5579.2	-3.27	1.1e-03	ydzH	hypothetical protein
BSU20580	-12.46	-5635.0	-3.66	3.8e-03	yoqM	hypothetical protein
BSU08800	-12.59	-6155.5	-3.89	7.5e-04	ygaK	FAD-linked oxidoreductase YgaK
BSU18170	-12.68	-6566.2	-3.20	2.2e-04	yngA	membrane protein
BSU18930	-12.72	-6740.2	-3.93	5.9e-03	yobH	DNA repair protein
BSU12190	-12.88	-7553.7	-2.36	6.6e-07	yjhB	ADP-ribose pyrophosphatase YjhB
BSU11055	-12.97	-8016.0	-3.86	4.6e-04	yitO	hypothetical protein
BSU08670	-13.09	-8703.2	-2.68	1.6e-06	ygaB	hypothetical protein
BSU32950	-13.14	-8996.4	-2.82	2.0e-05	yusW	hypothetical protein
BSU08050	-13.16	-9161.4	-3.52	5.7e-03	yfjL	hypothetical protein
BSU01980	-13.21	-9445.7	-3.20	1.3e-03	skfH	thioredoxin
BSU10690	-13.23	-9625.4	-2.94	1.2e-02	gerPD	spore germination protein GerPD
BSU18140	-13.33	-10266.7	-3.95	1.9e-02	ynfE	hypothetical protein
BSU06034	-13.44	-11151.1	-2.93	4.4e-03	not found
BSU13789	-13.45	-11181.1	-3.57	1.4e-02	ykzQ	hypothetical protein
BSU06130	-13.45	-11205.5	-1.90	3.1e-08	ydjC	hypothetical protein
BSU37770	-13.48	-11452.3	1.99	3.5e-14	rocB	arginine utilization protein RocB
BSU39190	-13.54	-11888.1	-3.02	2.6e-04	yxiG	hypothetical protein
BSU31279	-13.56	-12076.6	-1.93	2.2e-05	yuzH	hypothetical protein
BSU39129	-13.93	-15638.3	-2.58	8.4e-07	not found
BSU32469	-14.11	-17689.2	-1.50	1.9e-10	yuzJ	hypothetical protein
BSU18820	-14.25	-19465.3	-2.08	7.9e-05	yobB	hypothetical protein
BSU11070	-14.65	-25793.9	-2.37	1.1e-06	yitP	hypothetical protein
BSU36470	-15.44	-44578.8	0.12	5.5e-15	pucI	allantoin permease
BSU39200	-15.76	-55604.7	-1.23	4.8e-11	yxzC	hypothetical protein
BSU16250	-16.68	-104701.9	-0.30	4.8e-12	fliJ	flagellar FliJ protein
BSU19579	-19.00	-525521.3	2.80	1.0e-17	yoyD	membrane protein

## Sheet: 60 min sample
GeneID	logFC	Fold	logCPM	adj_pvalue	gene	product
BSU03359	15.73	54282.3	-0.68	6.2e-10	yczL	hypothetical protein
BSU29380	15.16	36504.8	-2.32	5.6e-05	tcyJ	L-cystine-binding protein TcyJ
BSU32849	13.77	13945.1	-2.80	4.8e-03	yuzL	hypothetical protein
BSU33230	12.87	7509.8	-3.78	1.3e-03	sigO	RNA polymerase sigma factor SigO
BSU08830	12.37	5276.4	-4.78	3.7e-02	ssuB	aliphatic sulfonates import ATP-binding protein SsuB
BSU24660	12.00	4100.2	-3.64	3.7e-02	yqzE	hypothetical protein
BSU20370	9.96	994.5	-5.36	4.7e-02	yorI	hypothetical protein
BSU15510	9.86	927.2	7.80	1.1e-06	pyrAA	carbamoyl-phosphate synthase pyrimidine-specific small chain
BSU15550	9.53	740.8	7.97	2.9e-07	pyrF	orotidine 5'-phosphate decarboxylase
BSU15520	9.22	594.4	8.13	9.0e-07	carB	carbamoyl-phosphate synthase pyrimidine-specific large chain
BSU15490	9.18	581.4	8.28	2.1e-05	pyrB	aspartate carbamoyltransferase
BSU15500	8.93	488.6	8.42	4.6e-07	pyrC	dihydroorotase
BSU15530	8.39	334.8	8.56	2.0e-08	pyrK	dihydroorotate dehydrogenase B
BSU15560	8.22	298.1	8.20	4.8e-09	pyrE	orotate phosphoribosyltransferase
BSU15540	8.20	293.1	7.61	1.4e-08	pyrD	dihydroorotate dehydrogenase B
BSU15480	7.71	209.2	9.72	4.7e-07	pyrP	uracil permease
BSU29020	7.67	203.0	8.21	5.1e-08	gapB	glyceraldehyde-3-phosphate dehydrogenase 2
BSU31060	7.32	160.1	5.34	5.3e-08	gbsA	betaine aldehyde dehydrogenase
BSU_misc_RNA_28	7.20	147.3	5.50	1.6e-06	not found
BSU29390	6.70	103.6	-1.48	4.0e-02	ytmI	N-acetyltransferase YtmI
BSU39630	6.63	99.3	5.43	1.8e-06	yxdM	ABC transporter permease
BSU39640	6.59	96.2	6.80	4.9e-04	yxdL	ABC transporter ATP-binding protein
BSU03360	6.53	92.6	0.83	5.0e-04	yciC	metal chaperone YciC
BSU06660	6.48	89.3	9.15	4.1e-04	opuE	osmoregulated proline transporter
BSU31050	6.44	86.9	6.25	1.4e-06	gbsB	alcohol dehydrogenase
BSU10230	6.42	85.6	7.00	1.0e-03	yhfH	hypothetical protein
BSU31040	6.32	80.1	2.43	2.0e-05	yuaD	metal-sulfur cluster biosynthesis proteins YuaD
BSU14629	6.12	69.6	6.78	1.0e-04	ykzW	hypothetical protein
BSU02980	6.11	69.1	9.02	2.0e-06	opuAA	glycine/betaine ABC transporter ATP-binding protein
BSU26610	5.96	62.4	6.17	4.3e-04	yrkA	hypothetical protein
BSU39620	5.94	61.3	5.40	4.2e-05	yxeA	hypothetical protein
BSU13700	5.89	59.3	5.09	4.3e-04	clpE	ATP-dependent Clp protease ATP-binding subunit ClpE
BSU15470	5.78	54.8	8.29	2.1e-03	pyrR	bifunctional protein PyrR
BSU31020	5.73	53.1	3.20	2.6e-05	yuaF	membrane protein
BSU09850	5.67	50.9	5.00	6.1e-05	yhaU	K(+)/H(+) antiporter YhaU
BSU27250	5.67	50.8	4.69	5.7e-04	yrhB	cystathionine gamma-lyase
BSU33720	5.58	48.0	1.53	1.2e-03	opuBB	choline transport system permease protein OpuBB
BSU02990	5.55	46.9	7.65	1.0e-04	opuAB	glycine betaine transport system permease protein OpuAB
BSU27520	5.52	45.9	6.79	4.9e-04	cymR	Rrf2 family transcriptional regulator
BSU09870	5.41	42.5	6.19	1.5e-06	khtS	hypothetical protein
BSU29400	5.32	39.9	0.24	2.1e-03	ytlI	LysR family transcriptional regulator
BSU30560	5.31	39.6	7.19	4.1e-04	pckA	phosphoenolpyruvate carboxykinase
BSU37350	5.24	37.7	2.94	1.7e-03	sboA	subtilosin-A
BSU13140	5.11	34.4	2.91	2.6e-03	ohrA	organic hydroperoxide resistance protein OhrA
BSU20990	5.09	34.1	2.36	6.2e-05	yonU	hypothetical protein
BSU31190	4.99	31.8	-1.24	4.9e-03	yulD	L-rhamnose mutarotase
BSU15610	4.96	31.1	4.74	1.3e-03	sumT	uroporphyrinogen-iii C-methyltransferase
BSU40560	4.96	31.1	2.58	1.5e-03	yybP	lipoprotein
BSU07220	4.94	30.8	2.22	5.8e-04	yetL	MarR family transcriptional regulator
BSU06380	4.90	29.8	4.00	4.0e-04	yebC	hypothetical protein
BSU03000	4.85	28.8	8.89	1.7e-03	opuAC	glycine betaine-binding protein OpuAC
BSU36300	4.84	28.6	5.55	3.2e-04	glcR	HTH-type transcriptional repressor GlcR
BSU13490	4.83	28.5	6.81	6.1e-04	ykrL	protease HtpX homolog
BSU36010	4.76	27.1	2.15	4.1e-04	alsS	acetolactate synthase
BSU18470	4.72	26.4	4.69	7.3e-04	proJ	glutamate 5-kinase
BSU31000	4.72	26.3	2.23	3.6e-04	yuaI	N-acetyltransferase YuaI
BSU33730	4.70	25.9	2.31	1.9e-04	opuBA	choline transport ATP-binding protein OpuBA
BSU07400	4.66	25.3	4.30	4.5e-03	yfmO	MFS transporter
BSU09860	4.65	25.1	3.79	3.8e-03	khtT	K(+)/H(+) antiporter subunit KhtT
BSU37360	4.59	24.0	1.13	1.5e-03	sboX	bacteriocin-like protein SboX
BSU32719	4.57	23.8	8.48	9.4e-04	yuzK	hypothetical protein
BSU31010	4.57	23.7	4.10	1.1e-03	yuaG	hypothetical protein
BSU18480	4.56	23.6	4.79	7.2e-03	proH	pyrroline-5-carboxylate reductase 1
BSU33650	4.56	23.6	2.00	3.7e-03	yvzC	HTH-type transcriptional regulator YvzC
BSU36290	4.54	23.3	6.84	1.0e-04	ywpJ	phosphatase YwpJ
BSU26720	4.51	22.9	2.53	3.3e-03	azlB	transcriptional regulator AzlB
BSU24990	4.50	22.7	-1.57	3.3e-02	pstS	phosphate-binding protein PstS
BSU04790	4.45	21.9	2.11	8.8e-05	ydcK	protein SprT-like
BSU20970	4.43	21.6	0.08	2.7e-03	yonX	hypothetical protein
BSU13280	4.39	21.0	8.22	6.6e-03	ykoJ	hypothetical protein
BSU20730	4.38	20.9	0.22	2.3e-03	yopX	hypothetical protein
BSU39540	4.31	19.8	-0.25	3.3e-03	yxeI	hypothetical protein
BSU33840	4.28	19.4	3.26	3.0e-03	yvbF	HTH-type transcriptional regulator YvbF
BSU34410	4.22	18.6	2.11	7.4e-03	yveG	hypothetical protein
BSU27400	4.18	18.1	5.11	6.1e-03	yrzL	hypothetical protein
BSU02890	4.18	18.1	5.88	6.6e-03	yceC	stress response protein SCP2
BSU04520	4.16	17.9	3.55	1.3e-02	ydbM	acyl-CoA dehydrogenase YdbM
BSU24550	4.14	17.7	3.88	3.3e-03	gcvPB	glycine dehydrogenase subunit 2
BSU36330	4.07	16.8	4.65	4.5e-04	ywpF	hypothetical protein
BSU24560	4.07	16.8	3.57	7.5e-03	gcvPA	glycine dehydrogenase subunit 1
BSU09930	4.06	16.6	5.84	1.7e-02	yhaM	3'-5' exoribonuclease YhaM
BSU40760	4.06	16.6	0.13	4.0e-03	yyaP	hypothetical protein
BSU01740	4.05	16.6	6.18	1.2e-02	rsiW	anti-sigma-W factor RsiW
BSU38940	4.04	16.5	1.07	5.9e-03	yxjI	hypothetical protein
BSU25490	4.03	16.4	7.03	2.2e-02	hrcA	heat-inducible transcription repressor HrcA
BSU33830	4.01	16.1	7.34	3.1e-02	opuCA	glycine betaine/carnitine/choline transport ATP-binding protein OpuCA
BSU32890	3.95	15.5	-0.82	4.9e-03	yusQ	tautomerase YusQ
BSU35080	3.95	15.4	0.96	1.2e-02	yvmB	HTH-type transcriptional regulator YvmB
BSU06290	3.93	15.3	1.25	1.2e-03	yeaA	hypothetical protein
BSU38790	3.93	15.2	3.56	1.8e-02	yxzE	hypothetical protein
BSU33700	3.87	14.7	1.28	6.6e-03	opuBD	choline transport system permease protein OpuBD
BSU15590	3.86	14.5	5.36	1.5e-02	sat	sulfate adenylyltransferase
BSU40420	3.84	14.3	8.24	1.4e-02	purA	adenylosuccinate synthetase
BSU32130	3.83	14.2	6.52	9.2e-03	guaC	GMP reductase
BSU09130	3.80	13.9	3.79	1.1e-03	tcyP	L-cystine uptake protein TcyP
BSU19280	3.74	13.3	-1.11	2.6e-02	yocN	hypothetical protein
BSU15600	3.73	13.3	4.52	5.1e-03	cysC	adenylyl-sulfate kinase
BSU18980	3.73	13.3	1.37	7.8e-03	yobJ	hypothetical protein
BSU27280	3.72	13.2	3.10	4.0e-03	yrrT	methyltransferase
BSU34400	3.70	13.0	2.61	1.3e-03	padC	phenolic acid decarboxylase PadC
BSU25470	3.68	12.8	7.50	2.5e-02	dnaK	chaperone protein DnaK
BSU31070	3.67	12.7	5.99	6.6e-03	yuaC	hypothetical protein
BSU32190	3.65	12.6	6.79	4.5e-03	yuzB	hypothetical protein
BSU27260	3.64	12.4	4.00	4.8e-03	mccA	O-acetylserine dependent cystathionine beta-synthase
BSU34950	3.61	12.2	1.10	2.3e-03	pelC	pectate lyase C
BSU33420	3.59	12.1	1.52	3.2e-02	nhaK	sodium, potassium, lithium and rubidium/H(+) antiporter
BSU00730	3.57	11.9	6.14	1.7e-02	cysK	cysteine synthase
BSU14620	3.56	11.8	2.87	4.5e-03	slp	Pal-related lipoprotein
BSU30670	3.56	11.8	9.10	2.2e-02	luxS	S-ribosylhomocysteine lyase
BSU24210	3.55	11.7	-0.01	4.8e-03	yqiG	NADH-dependent flavin oxidoreductase YqiG
BSU19180	3.55	11.7	2.17	1.2e-02	des	fatty acid desaturase
BSU32150	3.54	11.7	3.31	1.5e-03	paiA	protease synthase and sporulation negative regulatory protein PAI 1
BSU04700	3.54	11.6	1.54	3.3e-03	rsbU	phosphoserine phosphatase RsbU
BSU27020	3.53	11.5	3.74	1.2e-02	yraA	cysteine protease YraA
BSU32669	3.51	11.4	3.61	2.0e-02	yuzN	HTH-type transcriptional regulator YuzN
BSU35130	3.49	11.2	4.88	1.5e-03	yvlA	hypothetical protein
BSU30700	3.48	11.2	4.90	7.6e-03	rpmE2	50S ribosomal protein L31 type B
BSU40300	3.47	11.1	1.64	2.9e-02	rapG	response regulator aspartate phosphatase G
BSU33820	3.43	10.8	7.33	2.6e-02	opuCB	glycine betaine/carnitine/choline transport system permease protein OpuCB
BSU03670	3.39	10.5	5.20	4.0e-02	dtpT	transporter
BSU34420	3.39	10.5	2.48	2.6e-02	yveF	hypothetical protein
BSU32660	3.39	10.5	5.49	1.7e-02	yurT	hypothetical protein
BSU00240	3.33	10.0	-0.21	3.1e-02	csfB	sporulation protein CsfB
BSU18590	3.31	9.9	-1.45	4.1e-02	yoaG	hypothetical protein
BSU29870	3.26	9.6	6.34	2.8e-02	ytzB	hypothetical protein
BSU40050	3.26	9.5	3.46	3.3e-02	gntR	gluconate operon transcriptional repressor
BSU06390	3.24	9.4	1.83	2.7e-02	yebD	hypothetical protein
BSU33030	3.23	9.4	2.21	3.4e-02	yuxN	HTH-type transcriptional regulator YuxN
BSU06640	3.18	9.1	2.97	1.9e-02	yerI	hypothetical protein
BSU12250	3.15	8.9	1.66	2.2e-02	yjkB	ABC transporter ATP-binding protein
BSU24570	3.14	8.8	3.38	1.3e-02	gcvT	aminomethyltransferase
BSU33810	3.12	8.7	6.33	4.6e-02	opuCC	glycine betaine/carnitine/choline-binding protein OpuCC
BSU04050	3.09	8.5	4.62	5.6e-03	ycsF	hypothetical protein
BSU30010	3.02	8.1	1.08	3.2e-02	ythP	ABC transporter ATP-binding protein
BSU26700	3.01	8.1	3.78	6.3e-03	azlD	branched-chain amino acid transport protein AzlD
BSU07735	3.00	8.0	3.37	8.4e-03	yflB	hypothetical protein
BSU22010	2.98	7.9	5.93	4.2e-02	exoA	5'-3' exonuclease
BSU08760	2.97	7.9	3.57	4.6e-02	spo0M	sporulation-control protein spo0M
BSU31490	2.97	7.8	2.69	6.4e-03	pbpD	penicillin-binding protein 4
BSU40730	2.96	7.8	2.95	7.7e-03	yyaS	hypothetical protein
BSU35090	2.94	7.7	1.88	1.3e-02	yvmA	MFS transporter
BSU25380	2.93	7.6	6.70	1.3e-02	yqfA	hypothetical protein
BSU25480	2.88	7.4	6.14	3.5e-02	grpE	heat shock protein GrpE
BSU15580	2.86	7.3	6.24	2.2e-02	cysP	sulfate permease CysP
BSU08880	2.86	7.2	2.35	3.5e-02	rpsN	alternate 30S ribosomal protein S14
BSU12420	2.83	7.1	1.06	2.2e-02	yjoB	ATPase YjoB
BSU21790	2.82	7.1	5.68	4.0e-02	yplQ	hemolysin-3 homolog
BSU_misc_RNA_29	2.81	7.0	5.16	3.1e-02	not found
BSU27170	2.80	7.0	1.29	4.6e-02	bscR	TetR family transcriptional regulator
BSU26690	2.73	6.6	2.62	1.5e-02	brnQ	branched-chain amino acid transport system carrier protein BrnQ
BSU05670	2.68	6.4	1.66	3.5e-02	ydgJ	MarR family transcriptional regulator
BSU39250	2.57	5.9	5.14	3.5e-02	yxiE	universal stress protein YxiE
BSU18390	2.48	5.6	3.91	4.1e-02	yoeC	integrase/recombinase YoeC
BSU08580	2.46	5.5	3.49	3.4e-02	yfhL	hypothetical protein
BSU04070	2.42	5.3	4.43	3.7e-02	ycsI	hypothetical protein
BSU25160	2.41	5.3	5.70	4.5e-02	ispH	4-hydroxy-3-methylbut-2-enyl diphosphate reductase
BSU25580	2.38	5.2	4.45	4.4e-02	comEB	ComE operon protein 2
BSU08600	-2.62	-6.1	1.12	3.6e-02	csbB	glycosyltransferase CsbB
BSU39050	-2.66	-6.3	1.55	4.0e-02	katE	catalase-2
BSU14860	-2.67	-6.4	6.79	3.3e-02	pycA	pyruvate carboxylase
BSU32750	-2.67	-6.4	6.12	4.0e-02	metQ	methionine import ATP-binding protein MetN
BSU07550	-2.67	-6.4	2.81	3.1e-02	yflT	general stress protein 17M
BSU22960	-2.69	-6.5	2.54	4.9e-02	gudB	cryptic catabolic NAD-specific glutamate dehydrogenase GudB
BSU13240	-2.70	-6.5	3.10	2.4e-02	thiU	HMP/thiamine-binding protein YkoF
BSU23519	-2.74	-6.7	1.93	4.4e-02	yqzK	membrane protein
BSU02680	-2.79	-6.9	2.58	2.1e-02	lmrA	TetR family transcriptional regulator
BSU29760	-2.81	-7.0	5.02	2.2e-02	ytxJ	hypothetical protein
BSU06670	-2.84	-7.2	3.63	4.8e-02	gatC	glutamyl-tRNA(Gln) amidotransferase subunit C
BSU09450	-2.86	-7.2	3.68	3.4e-02	yhdF	oxidoreductase
BSU04370	-2.91	-7.5	5.38	2.2e-02	ydaS	hypothetical protein
BSU11600	-2.95	-7.7	0.71	4.7e-02	yjbM	GTP pyrophosphokinase YjbM
BSU18550	-3.00	-8.0	3.68	1.5e-02	yoaC	sugar kinase YoaC
BSU16825	-3.01	-8.1	-0.30	3.7e-02	ymfD	bacillibactin exporter
BSU16240	-3.01	-8.1	3.14	2.1e-02	fliI	flagellum-specific ATP synthase
BSU09420	-3.02	-8.1	3.09	1.2e-02	lytE	peptidoglycan endopeptidase LytE
BSU03840	-3.04	-8.2	0.80	4.0e-02	ycnB	MFS transporter
BSU37960	-3.05	-8.3	0.14	2.7e-02	ywdH	aldehyde dehydrogenase YwdH
BSU_misc_RNA_21	-3.08	-8.5	9.15	3.4e-02	not found
BSU01160	-3.08	-8.5	8.57	4.0e-02	rplC	50S ribosomal protein L3
BSU13620	-3.09	-8.5	5.62	1.5e-02	mtnD	acireductone dioxygenase
BSU23310	-3.09	-8.5	5.30	6.6e-03	sipS	signal peptidase I S
BSU14600	-3.09	-8.5	6.24	6.7e-03	pdhC	dihydrolipoyllysine-residue acetyltransferase component of pyruvate dehydrogenase complex
BSU36640	-3.14	-8.8	3.05	4.9e-02	ureC	urease subunit alpha
BSU15360	-3.15	-8.9	1.27	1.7e-02	ylmC	hypothetical protein
BSU18450	-3.16	-8.9	6.22	7.7e-03	gltA	glutamate synthase [NADPH] large chain
BSU09530	-3.16	-8.9	2.96	3.1e-02	yhdN	general stress protein 69
BSU11010	-3.17	-9.0	4.50	7.5e-03	yitJ	bifunctional homocysteine S-methyltransferase/5,10-methylenetetrahydrofolate reductase
BSU05850	-3.19	-9.1	0.01	3.5e-02	gmuR	GntR family transcriptional regulator
BSU02950	-3.20	-9.2	6.05	3.9e-02	yceI	niacin/nicotinamide transporter NaiP
BSU12930	-3.20	-9.2	0.33	1.5e-02	dppB	dipeptide transport system permease protein DppB
BSU13230	-3.23	-9.4	2.89	4.4e-02	thiV	HMP/thiamine permease protein YkoE
BSU37100	-3.24	-9.4	4.86	1.2e-02	murAB	UDP-N-acetylglucosamine 1-carboxyvinyltransferase 2
BSU16260	-3.25	-9.5	1.51	2.8e-02	ylxF	FlaA locus 22.9 kDa protein
BSU38260	-3.26	-9.6	4.26	8.1e-03	efeN	deferrochelatase/peroxidase EfeN
BSU02670	-3.27	-9.7	3.71	2.7e-02	lmrB	lincomycin resistance protein LmrB
BSU13550	-3.29	-9.8	6.47	4.8e-03	mtnA	methylthioribose-1-phosphate isomerase
BSU34190	-3.30	-9.9	2.54	2.2e-02	yvfH	L-lactate permease
BSU23460	-3.31	-9.9	-0.70	2.6e-02	spoIIAB	anti-sigma F factor
BSU12940	-3.32	-10.0	0.31	3.5e-02	dppC	dipeptide transport system permease protein DppC
BSU08790	-3.32	-10.0	1.75	3.4e-02	thiC	phosphomethylpyrimidine synthase
BSU04430	-3.33	-10.1	1.78	2.6e-02	ydbD	manganese catalase
BSU37720	-3.33	-10.1	0.46	3.1e-02	bacC	bacilysin biosynthesis oxidoreductase
BSU08610	-3.34	-10.1	-0.83	2.2e-02	yfhO	hypothetical protein
BSU14610	-3.35	-10.2	6.45	3.2e-03	pdhD	dihydrolipoyl dehydrogenase
BSU10450	-3.35	-10.2	2.29	6.6e-03	yhjB	symporter
BSU01580	-3.39	-10.5	3.56	2.6e-02	ybaR	sulfate transporter YbaR
BSU13610	-3.40	-10.6	4.08	2.7e-03	mtnB	methylthioribulose-1-phosphate dehydratase
BSU23328	-3.40	-10.6	1.84	4.0e-02	ypzJ	hypothetical protein
BSU27750	-3.41	-10.6	0.17	1.3e-02	bofC	general stress protein BofC
BSU_misc_RNA_31	-3.43	-10.8	6.65	2.2e-02	not found
BSU24100	-3.44	-10.8	0.72	9.9e-03	bkdR	sigma L-dependent transcriptional regulator YqiR
BSU38280	-3.44	-10.8	4.16	6.6e-03	efeU	ferrous iron permease EfeU
BSU28300	-3.46	-11.0	4.29	4.5e-03	ilvH	acetolactate synthase small subunit
BSU16270	-3.46	-11.0	0.73	2.2e-02	fliK	flagellar hook-length control protein
BSU16400	-3.48	-11.2	0.21	2.2e-02	flhF	flagellar biosynthesis protein FlhF
BSU11670	-3.50	-11.3	3.84	4.4e-02	thiO	glycine oxidase
BSU08820	-3.50	-11.3	5.32	3.7e-03	katA	vegetative catalase
BSU36720	-3.52	-11.5	1.23	1.9e-02	ywmE	hypothetical protein
BSU26820	-3.53	-11.5	-0.94	5.0e-02	yrpD	hypothetical protein
BSU16340	-3.54	-11.6	0.96	2.2e-02	fliZ	flagellar biosynthetic protein FliZ
BSU28340	-3.55	-11.7	1.52	2.7e-02	ysnF	stress response protein YsnF
BSU07340	-3.56	-11.8	6.22	2.7e-03	yfnA	amino acid permease YfnA
BSU16430	-3.57	-11.9	0.88	5.1e-03	cheA	chemotaxis protein CheA
BSU13220	-3.58	-11.9	2.60	2.3e-02	thiW	HMP/thiamine import ATP-binding protein YkoD
BSU18908	-3.62	-12.3	0.48	4.8e-02	yozY	hypothetical protein
BSU02350	-3.63	-12.4	2.81	2.3e-03	nagP	PTS system glucosamine-specific EIICBA component
BSU23960	-3.64	-12.4	6.59	2.0e-02	artR	arginine transport ATP-binding protein ArtM
BSU06260	-3.64	-12.5	-1.10	2.5e-02	ydjN	hypothetical protein
BSU23100	-3.69	-12.9	2.90	4.5e-03	sigX	RNA polymerase sigma factor SigX
BSU13740	-3.70	-13.0	3.68	3.6e-02	queE	7-carboxy-7-deazaguanine synthase
BSU11900	-3.72	-13.2	3.52	4.5e-03	yjcL	membrane protein
BSU32430	-3.73	-13.3	2.23	1.5e-02	pucJ	uric acid permease PucJ
BSU19579	-3.73	-13.3	2.80	1.2e-02	yoyD	membrane protein
BSU39810	-3.75	-13.4	2.40	6.1e-03	csbC	metabolite transport protein CsbC
BSU38950	-3.76	-13.6	5.48	8.7e-04	yxjH	hypothetical protein
BSU04400	-3.77	-13.6	3.42	2.2e-02	gsiB	glucose starvation-inducible protein B
BSU11680	-3.77	-13.6	1.93	4.8e-03	thiS	sulfur carrier protein ThiS
BSU16290	-3.77	-13.7	2.28	1.6e-03	flgG	flagellar basal-body rod protein FlgG
BSU32530	-3.78	-13.7	1.04	3.4e-02	yurH	allantoate amidohydrolase
BSU02390	-3.79	-13.8	4.26	2.0e-02	ybgE	branched-chain-amino acid transaminase 1
BSU38270	-3.81	-14.0	3.33	4.6e-02	efeM	iron uptake system component EfeM
BSU30220	-3.81	-14.1	4.08	2.3e-02	bioF	8-amino-7-oxononanoate synthase
BSU37710	-3.82	-14.1	-1.27	3.0e-02	bacD	alanine-anticapsin ligase BacD
BSU16410	-3.83	-14.2	0.80	2.7e-03	ylxH	flagellum site-determining protein YlxH
BSU24180	-3.83	-14.3	0.96	6.4e-03	yqiK	hypothetical protein
BSU32450	-3.85	-14.4	1.50	1.1e-03	pucL	urate oxidase with peroxide reductase N-terminal domain
BSU16060	-3.87	-14.6	0.40	1.3e-02	rnhB	ribonuclease HII
BSU38330	-3.88	-14.7	6.98	3.6e-03	lrgB	hypothetical protein
BSU16250	-3.90	-14.9	-0.30	2.8e-02	fliJ	flagellar FliJ protein
BSU03200	-3.92	-15.1	2.70	2.1e-02	ycgM	proline dehydrogenase 2
BSU03070	-3.92	-15.1	2.34	2.1e-03	mdr	multidrug resistance protein
BSU25680	-3.92	-15.1	4.50	2.3e-02	yqeG	hypothetical protein
BSU_misc_RNA_7	-3.93	-15.3	4.97	9.1e-03	not found
BSU13730	-3.94	-15.3	2.85	9.0e-03	queD	6-pyruvoyl tetrahydrobiopterin synthase
BSU19580	-3.95	-15.5	4.21	2.0e-03	yodF	symporter
BSU24760	-3.96	-15.5	0.46	4.9e-03	rsbRD	RsbT co-antagonist protein RsbRD
BSU14580	-4.02	-16.2	4.87	6.1e-03	pdhA	pyruvate dehydrogenase E1 component subunit alpha
BSU11690	-4.03	-16.4	3.47	3.6e-02	thiG	thiazole synthase
BSU16390	-4.05	-16.6	0.86	2.6e-02	flhA	flagellar biosynthesis protein FlhA
BSU11880	-4.06	-16.7	6.98	3.5e-03	yjcJ	cystathionine beta-lyase MetC
BSU11710	-4.06	-16.7	4.22	6.6e-03	yjbV	hydroxymethylpyrimidine/phosphomethylpyrimidine kinase
BSU14800	-4.06	-16.7	-1.47	4.8e-02	ylaJ	lipoprotein
BSU03170	-4.07	-16.8	-0.67	2.7e-03	ycgK	LysR family transcriptional regulator
BSU19340	-4.07	-16.8	4.66	1.9e-03	yocR	sodium-dependent transporter YocR
BSU40330	-4.10	-17.1	5.36	1.0e-02	rocE	amino acid permease RocE
BSU18540	-4.10	-17.2	3.98	6.1e-03	yoaB	transporter
BSU_misc_RNA_45	-4.10	-17.2	10.21	3.6e-02	not found
BSU32440	-4.12	-17.4	1.80	8.6e-04	pucK	uric acid permease PucK
BSU26590	-4.12	-17.4	-2.23	4.6e-02	blt	multidrug resistance protein 2
BSU30200	-4.13	-17.5	2.26	3.4e-02	bioB	biotin synthase
BSU05470	-4.13	-17.6	-0.97	1.6e-02	ydfM	transporter
BSU28250	-4.14	-17.7	4.38	8.9e-04	leuD	3-isopropylmalate dehydratase small subunit
BSU23980	-4.15	-17.8	5.47	1.0e-02	artP	arginine-binding extracellular protein ArtP
BSU13210	-4.16	-17.8	3.29	1.0e-02	thiX	HMP/thiamine permease protein YkoC
BSU18010	-4.17	-18.0	0.71	4.5e-03	yneN	thioredoxin
BSU14750	-4.23	-18.8	-0.49	2.4e-03	ylaE	hypothetical protein
BSU16420	-4.24	-18.9	0.59	7.6e-03	cheB	chemotaxis response regulator protein-glutamate methylesterase
BSU31960	-4.26	-19.1	-0.60	3.3e-02	dhbF	dimodular nonribosomal peptide synthase
BSU29640	-4.30	-19.7	5.18	1.6e-03	ytsP	hypothetical protein
BSU28270	-4.31	-19.8	5.11	4.6e-02	leuB	3-isopropylmalate dehydrogenase
BSU30180	-4.31	-19.9	1.28	1.1e-03	ytbQ	hypothetical protein
BSU17390	-4.33	-20.1	4.49	1.6e-03	nrdF	ribonucleoside-diphosphate reductase subunit beta
BSU14590	-4.35	-20.4	5.94	6.1e-03	pdhB	pyruvate dehydrogenase E1 component subunit beta
BSU38250	-4.35	-20.4	1.13	1.8e-03	ywbO	hypothetical protein
BSU28290	-4.37	-20.6	5.21	4.9e-03	ilvC	ketol-acid reductoisomerase
BSU03020	-4.40	-21.2	2.45	3.8e-03	ycgA	hypothetical protein
BSU10360	-4.41	-21.3	4.61	7.2e-03	yhfT	acyl--CoA ligase
BSU28260	-4.45	-21.9	6.12	2.7e-03	leuC	3-isopropylmalate dehydratase large subunit
BSU31945	-4.48	-22.3	3.43	1.8e-02	yukJ	hypothetical protein
BSU27760	-4.51	-22.8	0.61	1.7e-03	csbX	alpha-ketoglutarate permease
BSU09460	-4.54	-23.2	6.36	7.5e-03	ctrA	amino acid permease
BSU10460	-4.57	-23.8	2.09	1.0e-03	yhjC	membrane protein
BSU32520	-4.62	-24.6	1.75	1.2e-02	pucG	purine catabolism protein PucG
BSU24450	-4.65	-25.0	4.20	3.2e-03	efp	elongation factor P
BSU16320	-4.77	-27.2	1.78	5.6e-04	fliY	flagellar motor switch phosphatase FliY
BSU04320	-4.77	-27.3	2.05	8.9e-04	ydaO	amino acid permease YdaO
BSU28280	-4.85	-28.8	5.01	6.1e-04	leuA	2-isopropylmalate synthase
BSU10750	-4.94	-30.6	-0.50	2.6e-02	yisK	hypothetical protein
BSU34030	-4.95	-30.9	5.08	6.3e-04	yvbY	lactate utilization protein C
BSU29720	-4.96	-31.1	-1.31	1.5e-02	ytxE	hypothetical protein
BSU03010	-5.05	-33.2	4.33	7.4e-05	amhX	amidohydrolase AmhX
BSU23090	-5.11	-34.7	2.07	6.1e-03	rsiX	sigma-X negative effector
BSU34800	-5.13	-34.9	3.29	1.1e-04	cwlO	peptidoglycan DL-endopeptidase CwlO
BSU32000	-5.18	-36.2	1.05	3.3e-03	dhbA	2,3-dihydro-2,3-dihydroxybenzoate dehydrogenase
BSU25270	-5.19	-36.5	4.38	2.7e-03	glyQ	glycine--tRNA ligase alpha subunit
BSU30210	-5.19	-36.6	2.40	5.8e-03	bioD	ATP-dependent dethiobiotin synthetase BioD
BSU22450	-5.25	-38.0	0.55	1.1e-03	cca	CCA-adding enzyme
BSU16380	-5.27	-38.5	0.38	2.2e-05	flhB	flagellar biosynthetic protein FlhB
BSU25260	-5.29	-39.0	5.29	1.8e-03	glyS	glycine--tRNA ligase beta subunit
BSU33320	-5.30	-39.3	3.61	1.4e-03	fhuD	iron(3+)-hydroxamate-binding protein FhuD
BSU32410	-5.53	-46.1	1.05	5.6e-04	pucH	allantoinase
BSU33560	-5.74	-53.6	-1.69	4.6e-02	yvaD	hypothetical protein
BSU37760	-5.88	-59.1	2.51	2.7e-03	rocC	amino acid permease RocC
BSU10350	-6.01	-64.3	4.26	2.8e-06	yhfS	acetyl-CoA acetyltransferase
BSU23680	-6.08	-67.8	1.10	1.0e-06	yqjZ	hypothetical protein
BSU40340	-6.24	-75.6	3.18	3.7e-07	rocD	ornithine aminotransferase
BSU39150	-6.45	-87.6	-1.84	3.3e-02	yxiJ	hypothetical protein
BSU11890	-7.37	-165.1	2.28	3.2e-03	yjcK	ribosomal-protein-alanine acetyltransferase
BSU30190	-7.70	-208.1	0.85	5.6e-05	bioI	biotin biosynthesis cytochrome P450
BSU36470	-7.97	-251.5	0.12	5.3e-08	pucI	allantoin permease
BSU37770	-8.63	-394.9	1.99	3.9e-08	rocB	arginine utilization protein RocB
BSU37780	-9.88	-944.7	3.56	4.2e-09	rocA	1-pyrroline-5-carboxylate dehydrogenase
BSU26110	-10.74	-1709.4	-4.90	3.7e-02	yqbH	hypothetical protein
BSU12630	-11.16	-2293.0	-4.33	1.5e-02	xkdI	phage-like element PBSX protein XkdI
BSU05450	-11.44	-2783.4	-5.33	2.2e-02	ydfK	membrane protein
BSU06960	-11.67	-3266.3	-4.56	2.6e-02	yesN	transcriptional regulator
BSU09880	-11.79	-3542.5	-4.74	3.1e-02	yhaR	enoyl-CoA hydratase/isomerase YhaR
BSU12539	-11.86	-3729.4	-3.03	2.1e-02	ykzK	hypothetical protein
BSU25220	-11.89	-3783.5	-3.77	2.3e-02	antE	protein AntE
BSU12620	-12.33	-5137.3	-3.17	1.4e-02	xkdH	phage-like element PBSX protein XkdH
BSU18930	-12.75	-6900.5	-3.93	1.3e-02	yobH	DNA repair protein
BSU26130	-12.78	-7030.5	-3.74	2.0e-02	yqbF	hypothetical protein
BSU18950	-12.81	-7159.4	-4.47	2.2e-02	yozL	hypothetical protein
BSU12790	-12.84	-7335.6	-1.98	1.2e-02	xhlA	phage-like element PBSX protein XhlA
BSU31730	-13.07	-8602.6	-3.06	2.4e-02	yuzC	hypothetical protein
BSU19689	-13.09	-8702.2	-3.79	1.5e-02	yokU	hypothetical protein
BSU12649	-13.14	-9011.6	-2.91	7.0e-03	ykzM	hypothetical protein
BSU10009	-13.42	-10963.9	-2.92	6.1e-03	yhzF	membrane protein
BSU18898	-14.15	-18131.1	-2.61	6.1e-04	yozW	hypothetical protein
BSU32640	-14.58	-24432.6	-3.08	4.5e-03	sspG	small acid-soluble spore protein G
BSU14460	-14.99	-32638.6	-1.59	5.6e-04	ykpC	hypothetical protein

## Sheet: 90 min sample
GeneID	logFC	Fold	logCPM	adj_pvalue	gene	product
BSU10720	14.62	25233.4	-1.73	1.6e-06	gerPA	spore germination protein GerPA
BSU12050	13.09	8691.0	-2.36	4.0e-06	yjdH	hypothetical protein
BSU03690	12.76	6958.2	-3.99	3.6e-03	yczF	hypothetical protein
BSU18950	12.11	4424.2	-4.47	3.3e-02	yozL	hypothetical protein
BSU26830	11.77	3494.9	-3.40	1.6e-03	yrpE	zinc-binding protein
BSU20180	11.37	2654.1	-2.73	2.1e-02	yosB	hypothetical protein
BSU15520	8.46	353.1	8.13	5.2e-06	carB	carbamoyl-phosphate synthase pyrimidine-specific large chain
BSU15490	7.41	170.5	8.28	2.9e-04	pyrB	aspartate carbamoyltransferase
BSU15500	7.35	163.2	8.42	1.7e-05	pyrC	dihydroorotase
BSU15510	7.29	156.5	7.80	1.4e-04	pyrAA	carbamoyl-phosphate synthase pyrimidine-specific small chain
BSU32719	7.28	155.2	8.48	8.2e-07	yuzK	hypothetical protein
BSU15550	6.87	116.9	7.97	8.2e-05	pyrF	orotidine 5'-phosphate decarboxylase
BSU15530	6.80	111.5	8.56	2.3e-06	pyrK	dihydroorotate dehydrogenase B
BSU26610	6.57	95.2	6.17	1.0e-04	yrkA	hypothetical protein
BSU15540	6.53	92.3	7.61	2.3e-06	pyrD	dihydroorotate dehydrogenase B
BSU10230	6.31	79.4	7.00	1.1e-03	yhfH	hypothetical protein
BSU06660	6.28	77.9	9.15	4.4e-04	opuE	osmoregulated proline transporter
BSU15480	6.00	64.0	9.72	5.3e-05	pyrP	uracil permease
BSU02980	5.98	63.1	9.02	4.7e-06	opuAA	glycine/betaine ABC transporter ATP-binding protein
BSU31060	5.91	60.0	5.34	6.5e-06	gbsA	betaine aldehyde dehydrogenase
BSU29020	5.87	58.5	8.21	1.3e-05	gapB	glyceraldehyde-3-phosphate dehydrogenase 2
BSU14629	5.77	54.6	6.78	1.8e-04	ykzW	hypothetical protein
BSU02990	5.75	54.0	7.65	5.7e-05	opuAB	glycine betaine transport system permease protein OpuAB
BSU09860	5.74	53.3	3.79	3.9e-04	khtT	K(+)/H(+) antiporter subunit KhtT
BSU09850	5.66	50.4	5.00	6.0e-05	yhaU	K(+)/H(+) antiporter YhaU
BSU22250	5.65	50.3	-0.17	1.1e-03	yppG	hypothetical protein
BSU03000	5.65	50.3	8.89	2.6e-04	opuAC	glycine betaine-binding protein OpuAC
BSU30560	5.64	49.8	7.19	1.4e-04	pckA	phosphoenolpyruvate carboxykinase
BSU13700	5.58	48.0	5.09	6.4e-04	clpE	ATP-dependent Clp protease ATP-binding subunit ClpE
BSU40730	5.36	41.1	2.95	2.3e-06	yyaS	hypothetical protein
BSU31050	5.19	36.6	6.25	7.7e-05	gbsB	alcohol dehydrogenase
BSU_misc_RNA_28	5.15	35.6	5.50	3.7e-04	not found
BSU15560	5.05	33.1	8.20	9.3e-05	pyrE	orotate phosphoribosyltransferase
BSU29400	4.87	29.3	0.24	4.7e-03	ytlI	LysR family transcriptional regulator
BSU05310	4.80	27.9	0.60	8.5e-03	ydeR	MFS transporter
BSU18480	4.77	27.4	4.79	5.3e-03	proH	pyrroline-5-carboxylate reductase 1
BSU40050	4.75	26.9	3.46	1.5e-03	gntR	gluconate operon transcriptional repressor
BSU38790	4.69	25.9	3.56	4.6e-03	yxzE	hypothetical protein
BSU33830	4.64	25.0	7.34	1.3e-02	opuCA	glycine betaine/carnitine/choline transport ATP-binding protein OpuCA
BSU39630	4.60	24.2	5.43	6.8e-04	yxdM	ABC transporter permease
BSU13490	4.55	23.4	6.81	1.1e-03	ykrL	protease HtpX homolog
BSU24310	4.51	22.8	6.28	5.3e-05	folD	bifunctional protein FolD
BSU39620	4.46	22.0	5.40	1.6e-03	yxeA	hypothetical protein
BSU32830	4.45	21.8	0.47	5.7e-03	yusK	3-ketoacyl-CoA thiolase
BSU29040	4.37	20.6	-0.17	1.4e-03	ytbD	MFS transporter
BSU26720	4.30	19.7	2.53	5.2e-03	azlB	transcriptional regulator AzlB
BSU09870	4.28	19.5	6.19	1.2e-04	khtS	hypothetical protein
BSU_misc_RNA_27	4.26	19.2	4.14	4.8e-03	not found
BSU27250	4.26	19.1	4.69	8.6e-03	yrhB	cystathionine gamma-lyase
BSU21630	4.24	18.9	-0.29	4.6e-03	yokD	aminoglycoside N(3')-acetyltransferase-like protein YokD
BSU24610	4.24	18.9	3.70	5.5e-04	sinR	XRE family transcriptional regulator
BSU33840	4.21	18.5	3.26	3.4e-03	yvbF	HTH-type transcriptional regulator YvbF
BSU08640	4.19	18.3	-0.64	2.7e-02	yfhS	hypothetical protein
BSU18180	4.19	18.2	2.87	3.0e-03	yngB	UTP--glucose-1-phosphate uridylyltransferase YngB
BSU02940	4.18	18.2	4.31	2.3e-03	yceH	hypothetical protein
BSU18470	4.12	17.4	4.69	2.8e-03	proJ	glutamate 5-kinase
BSU37350	4.11	17.3	2.94	1.4e-02	sboA	subtilosin-A
BSU33650	4.06	16.7	2.00	1.0e-02	yvzC	HTH-type transcriptional regulator YvzC
BSU37400	4.06	16.6	0.62	1.2e-02	albD	antilisterial bacteriocin subtilosin biosynthesis protein AlbD
BSU31020	4.03	16.3	3.20	2.5e-03	yuaF	membrane protein
BSU39640	4.02	16.2	6.80	3.2e-02	yxdL	ABC transporter ATP-binding protein
BSU00300	3.90	14.9	2.84	1.9e-03	yaaR	hypothetical protein
BSU13280	3.89	14.8	8.22	2.0e-02	ykoJ	hypothetical protein
BSU31010	3.88	14.7	4.10	5.4e-03	yuaG	hypothetical protein
BSU05960	3.81	14.0	1.97	5.9e-03	moaC	cyclic pyranopterin monophosphate synthase accessory protein
BSU_tRNA_17	3.79	13.8	9.52	8.6e-03	not found
BSU14620	3.79	13.8	2.87	2.4e-03	slp	Pal-related lipoprotein
BSU33730	3.79	13.8	2.31	2.3e-03	opuBA	choline transport ATP-binding protein OpuBA
BSU33810	3.79	13.8	6.33	1.4e-02	opuCC	glycine betaine/carnitine/choline-binding protein OpuCC
BSU20970	3.78	13.8	0.08	1.1e-02	yonX	hypothetical protein
BSU38380	3.76	13.6	0.12	5.7e-03	ywbB	hypothetical protein
BSU27260	3.76	13.6	4.00	3.6e-03	mccA	O-acetylserine dependent cystathionine beta-synthase
BSU25390	3.69	12.9	6.60	2.8e-02	yqeZ	hypothetical protein
BSU03800	3.63	12.4	5.31	1.2e-03	yclN	ABC transporter permease
BSU27170	3.57	11.9	1.29	8.7e-03	bscR	TetR family transcriptional regulator
BSU31360	3.55	11.7	2.98	2.1e-02	yugK	NADH-dependent butanol dehydrogenase 2
BSU34400	3.50	11.4	2.61	2.2e-03	padC	phenolic acid decarboxylase PadC
BSU33800	3.49	11.3	8.19	1.3e-02	opuCD	glycine betaine/carnitine/choline transport system permease protein OpuCD
BSU36330	3.48	11.1	4.65	2.4e-03	ywpF	hypothetical protein
BSU06390	3.43	10.8	1.83	2.1e-02	yebD	hypothetical protein
BSU09680	3.42	10.7	4.47	1.1e-02	nhaC	Na(+)/H(+) antiporter NhaC
BSU32190	3.37	10.3	6.79	9.6e-03	yuzB	hypothetical protein
BSU14000	3.35	10.2	4.23	3.2e-02	patA	N-acetyl-LL-diaminopimelate aminotransferase
BSU34410	3.33	10.1	2.11	4.5e-02	yveG	hypothetical protein
BSU31070	3.33	10.0	5.99	1.7e-02	yuaC	hypothetical protein
BSU32130	3.32	10.0	6.52	3.1e-02	guaC	GMP reductase
BSU36290	3.30	9.8	6.84	4.9e-03	ywpJ	phosphatase YwpJ
BSU15890	3.29	9.8	3.91	2.8e-03	plsX	phosphate acyltransferase
BSU06180	3.28	9.7	-0.85	3.4e-02	pspA	phage shock protein A homolog
BSU00550	3.23	9.4	1.87	2.1e-02	mfd	transcription-repair-coupling factor
BSU29870	3.21	9.2	6.34	3.5e-02	ytzB	hypothetical protein
BSU09130	3.20	9.2	3.79	6.1e-03	tcyP	L-cystine uptake protein TcyP
BSU20730	3.20	9.2	0.22	3.2e-02	yopX	hypothetical protein
BSU33820	3.19	9.2	7.33	4.7e-02	opuCB	glycine betaine/carnitine/choline transport system permease protein OpuCB
BSU08880	3.16	8.9	2.35	2.0e-02	rpsN	alternate 30S ribosomal protein S14
BSU18980	3.16	8.9	1.37	3.2e-02	yobJ	hypothetical protein
BSU00880	3.16	8.9	2.81	2.2e-02	yacK	DNA integrity scanning protein DisA
BSU30460	3.14	8.8	0.18	4.1e-02	ytrA	GntR family transcriptional regulator
BSU32150	3.13	8.7	3.31	5.4e-03	paiA	protease synthase and sporulation negative regulatory protein PAI 1
BSU29970	3.08	8.5	4.94	2.3e-02	ytkP	cysteine synthase
BSU37550	3.08	8.4	2.55	2.8e-02	ywhA	HTH-type transcriptional regulator YwhA
BSU27180	3.07	8.4	1.65	3.4e-02	yrhH	methyltransferase
BSU12420	2.98	7.9	1.06	1.6e-02	yjoB	ATPase YjoB
BSU04060	2.97	7.8	3.26	4.0e-02	ycsG	membrane protein
BSU19070	2.96	7.8	0.36	4.2e-02	yobS	TetR family transcriptional regulator
BSU40580	2.87	7.3	0.17	3.0e-02	yybN	hypothetical protein
BSU35130	2.84	7.1	4.88	1.2e-02	yvlA	hypothetical protein
BSU04050	2.81	7.0	4.62	1.4e-02	ycsF	hypothetical protein
BSU27280	2.80	7.0	3.10	4.1e-02	yrrT	methyltransferase
BSU06020	2.80	7.0	3.98	2.1e-02	groES	10 kDa chaperonin
BSU09150	2.72	6.6	2.83	4.7e-02	yhcN	lipoprotein
BSU06290	2.71	6.6	1.25	3.4e-02	yeaA	hypothetical protein
BSU24570	2.66	6.3	3.38	4.6e-02	gcvT	aminomethyltransferase
BSU25380	2.64	6.2	6.70	3.2e-02	yqfA	hypothetical protein
BSU26700	2.64	6.2	3.78	2.1e-02	azlD	branched-chain amino acid transport protein AzlD
BSU07660	2.62	6.1	3.32	2.1e-02	yflJ	hypothetical protein
BSU07510	2.54	5.8	2.48	3.4e-02	yfmD	Fe(3+)-citrate import system permease protein YfmD
BSU23490	2.49	5.6	3.15	3.8e-02	pupG	purine nucleoside phosphorylase 1
BSU01670	-2.61	-6.1	0.89	4.6e-02	ybbE	hypothetical protein
BSU07670	-2.63	-6.2	1.75	4.9e-02	yflI	hypothetical protein
BSU39340	-2.70	-6.5	4.35	2.7e-02	hutP	anti-terminator HutP
BSU35270	-2.74	-6.7	4.20	2.1e-02	cccB	cytochrome c-551
BSU03900	-2.84	-7.2	1.80	3.1e-02	gabT	4-aminobutyrate aminotransferase
BSU09420	-2.85	-7.2	3.09	2.1e-02	lytE	peptidoglycan endopeptidase LytE
BSU15920	-2.87	-7.3	4.15	3.8e-02	acpP	acyl carrier protein
BSU23100	-2.89	-7.4	2.90	3.4e-02	sigX	RNA polymerase sigma factor SigX
BSU03220	-2.89	-7.4	4.75	3.6e-02	ycgO	symporter
BSU38260	-2.89	-7.4	4.26	2.5e-02	efeN	deferrochelatase/peroxidase EfeN
BSU13520	-2.97	-7.8	1.86	1.3e-02	ykrP	membrane-bound acyltransferase YkrP
BSU15360	-2.97	-7.9	1.27	2.9e-02	ylmC	hypothetical protein
BSU37730	-3.02	-8.1	0.95	1.5e-02	bacB	bacilysin biosynthesis protein BacB
BSU11680	-3.03	-8.2	1.93	3.1e-02	thiS	sulfur carrier protein ThiS
BSU06170	-3.03	-8.2	2.52	3.0e-02	ydjE	sugar kinase YdjE
BSU27760	-3.07	-8.4	0.61	4.2e-02	csbX	alpha-ketoglutarate permease
BSU03960	-3.09	-8.5	2.72	5.6e-03	ycnK	DeoR family transcriptional regulator
BSU07340	-3.10	-8.5	6.22	1.0e-02	yfnA	amino acid permease YfnA
BSU39810	-3.10	-8.6	2.40	3.1e-02	csbC	metabolite transport protein CsbC
BSU18010	-3.13	-8.7	0.71	4.4e-02	yneN	thioredoxin
BSU34480	-3.13	-8.7	0.41	3.4e-02	yvdT	HTH-type transcriptional regulator YvdT
BSU16290	-3.15	-8.9	2.28	9.5e-03	flgG	flagellar basal-body rod protein FlgG
BSU16380	-3.18	-9.1	0.38	1.1e-02	flhB	flagellar biosynthetic protein FlhB
BSU13220	-3.23	-9.4	2.60	4.9e-02	thiW	HMP/thiamine import ATP-binding protein YkoD
BSU11870	-3.24	-9.4	5.70	2.8e-02	yjcI	cystathionine gamma-synthase/O-acetylhomoserine
BSU16270	-3.25	-9.5	0.73	3.8e-02	fliK	flagellar hook-length control protein
BSU16320	-3.25	-9.5	1.78	2.1e-02	fliY	flagellar motor switch phosphatase FliY
BSU38250	-3.26	-9.6	1.13	2.3e-02	ywbO	hypothetical protein
BSU03210	-3.27	-9.6	3.94	4.4e-02	ycgN	1-pyrroline-5-carboxylate dehydrogenase 2
BSU32610	-3.27	-9.6	-0.47	4.2e-02	frlB	fructosamine deglycase FrlB
BSU16410	-3.28	-9.7	0.80	1.2e-02	ylxH	flagellum site-determining protein YlxH
BSU32440	-3.29	-9.8	1.80	8.1e-03	pucK	uric acid permease PucK
BSU10460	-3.29	-9.8	2.09	2.1e-02	yhjC	membrane protein
BSU12930	-3.30	-9.8	0.33	1.3e-02	dppB	dipeptide transport system permease protein DppB
BSU19580	-3.31	-9.9	4.21	1.1e-02	yodF	symporter
BSU15780	-3.31	-9.9	1.58	3.1e-02	yloQ	ribosome biogenesis GTPase RsgA
BSU27990	-3.33	-10.0	4.20	3.3e-02	minD	septum site-determining protein MinD
BSU27750	-3.36	-10.2	0.17	1.6e-02	bofC	general stress protein BofC
BSU36668	-3.36	-10.3	-0.67	4.5e-02	not found
BSU28340	-3.38	-10.4	1.52	4.2e-02	ysnF	stress response protein YsnF
BSU22720	-3.39	-10.5	0.49	1.6e-02	cheR	chemotaxis protein methyltransferase
BSU16400	-3.40	-10.5	0.21	3.0e-02	flhF	flagellar biosynthesis protein FlhF
BSU40250	-3.41	-10.6	0.04	4.4e-02	yycR	zinc-type alcohol dehydrogenase
BSU13590	-3.48	-11.2	5.39	3.8e-03	mtnW	2,3-diketo-5-methylthiopentyl-1-phosphate enolase
BSU22760	-3.49	-11.2	1.99	9.6e-03	hepS	heptaprenyl diphosphate synthase component 1
BSU32030	-3.49	-11.2	6.52	1.4e-02	bioYB	biotin transporter BioYB
BSU35910	-3.50	-11.3	-0.81	4.1e-02	rbsR	ribose operon repressor
BSU25569	-3.54	-11.6	0.22	5.9e-03	yqzM	membrane protein
BSU32410	-3.59	-12.0	1.05	2.7e-02	pucH	allantoinase
BSU14100	-3.59	-12.1	3.46	1.3e-03	ykuJ	hypothetical protein
BSU32090	-3.59	-12.1	5.12	1.7e-02	yuiA	hypothetical protein
BSU10360	-3.60	-12.1	4.61	3.6e-02	yhfT	acyl--CoA ligase
BSU32450	-3.61	-12.2	1.50	2.1e-03	pucL	urate oxidase with peroxide reductase N-terminal domain
BSU13240	-3.62	-12.3	3.10	1.8e-03	thiU	HMP/thiamine-binding protein YkoF
BSU21870	-3.64	-12.5	7.04	6.2e-03	ilvD	dihydroxy-acid dehydratase
BSU01200	-3.66	-12.6	8.07	2.3e-03	rpsS	30S ribosomal protein S19
BSU11880	-3.67	-12.7	6.98	9.0e-03	yjcJ	cystathionine beta-lyase MetC
BSU13610	-3.67	-12.7	4.08	1.1e-03	mtnB	methylthioribulose-1-phosphate dehydratase
BSU12619	-3.69	-12.9	-1.48	4.3e-02	ykzL	hypothetical protein
BSU14600	-3.70	-13.0	6.24	1.1e-03	pdhC	dihydrolipoyllysine-residue acetyltransferase component of pyruvate dehydrogenase complex
BSU12940	-3.72	-13.1	0.31	1.9e-02	dppC	dipeptide transport system permease protein DppC
BSU36660	-3.77	-13.7	2.65	5.9e-03	ureA	urease subunit gamma
BSU_tRNA_66	-3.78	-13.8	9.13	4.9e-03	not found
BSU11900	-3.80	-13.9	3.52	3.9e-03	yjcL	membrane protein
BSU13620	-3.82	-14.1	5.62	2.3e-03	mtnD	acireductone dioxygenase
BSU16420	-3.82	-14.1	0.59	2.0e-02	cheB	chemotaxis response regulator protein-glutamate methylesterase
BSU30220	-3.82	-14.1	4.08	2.6e-02	bioF	8-amino-7-oxononanoate synthase
BSU14610	-3.84	-14.3	6.45	6.4e-04	pdhD	dihydrolipoyl dehydrogenase
BSU05270	-3.85	-14.4	0.69	2.1e-02	ydzF	HxlR family transcriptional regulator
BSU30280	-3.89	-14.8	-1.31	3.1e-02	amyD	ABC transporter permease
BSU40340	-3.93	-15.2	3.18	1.0e-03	rocD	ornithine aminotransferase
BSU08790	-3.96	-15.6	1.75	1.1e-02	thiC	phosphomethylpyrimidine synthase
BSU15820	-3.97	-15.7	8.58	3.7e-02	rpmB	50S ribosomal protein L28
BSU30180	-4.02	-16.3	1.28	2.1e-03	ytbQ	hypothetical protein
BSU38610	-4.03	-16.3	1.85	8.6e-03	yxzF	hypothetical protein
BSU10450	-4.05	-16.5	2.29	1.0e-03	yhjB	symporter
BSU24100	-4.06	-16.7	0.72	2.2e-03	bkdR	sigma L-dependent transcriptional regulator YqiR
BSU13560	-4.06	-16.7	5.73	2.5e-02	mtnK	methylthioribose kinase
BSU11710	-4.16	-17.9	4.22	5.7e-03	yjbV	hydroxymethylpyrimidine/phosphomethylpyrimidine kinase
BSU11420	-4.16	-17.9	4.05	2.1e-02	trpS	tryptophan--tRNA ligase
BSU27720	-4.19	-18.3	2.58	1.5e-04	queA	S-adenosylmethionine:tRNA ribosyltransferase-isomerase
BSU15910	-4.20	-18.3	3.04	1.1e-04	fabG	3-oxoacyl-[acyl-carrier-protein] reductase FabG
BSU14580	-4.21	-18.6	4.87	4.1e-03	pdhA	pyruvate dehydrogenase E1 component subunit alpha
BSU09260	-4.22	-18.6	2.34	1.5e-04	yhxA	aminotransferase YhxA
BSU30200	-4.24	-18.9	2.26	3.2e-02	bioB	biotin synthase
BSU18560	-4.25	-19.0	2.88	2.8e-04	yoaD	2-hydroxyacid dehydrogenase YoaD
BSU15740	-4.25	-19.0	4.69	2.2e-03	rsmB	ribosomal RNA small subunit methyltransferase B
BSU28310	-4.29	-19.6	5.03	1.1e-02	ilvB	acetolactate synthase large subunit
BSU37760	-4.31	-19.9	2.51	3.1e-02	rocC	amino acid permease RocC
BSU28300	-4.36	-20.5	4.29	2.9e-04	ilvH	acetolactate synthase small subunit
BSU29440	-4.37	-20.7	7.25	1.2e-03	argH	argininosuccinate lyase
BSU38330	-4.40	-21.2	6.98	9.7e-04	lrgB	hypothetical protein
BSU28280	-4.43	-21.6	5.01	1.5e-03	leuA	2-isopropylmalate synthase
BSU31550	-4.48	-22.3	-1.28	3.2e-02	yufO	ABC transporter ATP-binding protein
BSU_tRNA_82	-4.48	-22.3	10.53	1.1e-03	not found
BSU06680	-4.52	-23.0	4.11	9.4e-04	gatA	glutamyl-tRNA(Gln) amidotransferase subunit A
BSU13210	-4.52	-23.0	3.29	5.4e-03	thiX	HMP/thiamine permease protein YkoC
BSU13180	-4.53	-23.1	5.15	1.0e-02	metE	5-methyltetrahydropteroyltriglutamate--homocysteine methyltransferase
BSU36400	-4.55	-23.4	1.24	1.1e-04	flhO	flagellar hook-basal body complex protein FlhO
BSU28250	-4.55	-23.4	4.38	2.2e-04	leuD	3-isopropylmalate dehydratase small subunit
BSU10350	-4.57	-23.7	4.26	2.8e-04	yhfS	acetyl-CoA acetyltransferase
BSU29430	-4.60	-24.3	4.86	1.8e-04	ytzD	hypothetical protein
BSU30210	-4.62	-24.6	2.40	1.5e-02	bioD	ATP-dependent dethiobiotin synthetase BioD
BSU28260	-4.66	-25.3	6.12	1.6e-03	leuC	3-isopropylmalate dehydratase large subunit
BSU28290	-4.75	-26.8	5.21	2.3e-03	ilvC	ketol-acid reductoisomerase
BSU22440	-4.75	-26.9	-0.08	1.6e-02	birA	bifunctional protein BirA
BSU11670	-4.80	-27.9	3.84	4.8e-03	thiO	glycine oxidase
BSU13550	-4.80	-27.9	6.47	4.1e-05	mtnA	methylthioribose-1-phosphate isomerase
BSU28270	-4.83	-28.5	5.11	2.7e-02	leuB	3-isopropylmalate dehydrogenase
BSU25260	-4.84	-28.7	5.29	4.0e-03	glyS	glycine--tRNA ligase beta subunit
BSU13230	-4.85	-28.8	2.89	1.9e-03	thiV	HMP/thiamine permease protein YkoE
BSU11200	-4.90	-29.8	5.30	1.7e-05	argJ	arginine biosynthesis bifunctional protein ArgJ
BSU04320	-4.90	-29.8	2.05	5.7e-04	ydaO	amino acid permease YdaO
BSU30190	-4.93	-30.6	0.85	6.2e-03	bioI	biotin biosynthesis cytochrome P450
BSU12600	-4.95	-30.8	-1.73	4.1e-02	xkdF	phage-like element PBSX protein XkdF
BSU02390	-4.96	-31.2	4.26	2.2e-03	ybgE	branched-chain-amino acid transaminase 1
BSU36470	-4.97	-31.4	0.12	2.8e-04	pucI	allantoin permease
BSU25270	-4.98	-31.5	4.38	3.9e-03	glyQ	glycine--tRNA ligase alpha subunit
BSU38320	-5.02	-32.4	4.67	4.1e-03	ywbH	holin-like protein CidA
BSU34800	-5.06	-33.4	3.29	1.2e-04	cwlO	peptidoglycan DL-endopeptidase CwlO
BSU23970	-5.07	-33.5	5.93	1.5e-03	artQ	arginine transport system permease protein ArtQ
BSU23960	-5.14	-35.3	6.59	9.4e-04	artR	arginine transport ATP-binding protein ArtM
BSU11190	-5.23	-37.5	4.04	1.1e-03	argC	N-acetyl-gamma-glutamyl-phosphate reductase
BSU18450	-5.26	-38.3	6.22	1.0e-05	gltA	glutamate synthase [NADPH] large chain
BSU16350	-5.38	-41.6	0.27	8.6e-03	fliP	flagellar biosynthetic protein FliP
BSU03790	-5.44	-43.5	5.18	1.1e-03	yclM	aspartokinase 3
BSU14590	-5.46	-43.9	5.94	6.8e-04	pdhB	pyruvate dehydrogenase E1 component subunit beta
BSU18550	-5.48	-44.5	3.68	9.4e-06	yoaC	sugar kinase YoaC
BSU38270	-5.56	-47.2	3.33	3.3e-03	efeM	iron uptake system component EfeM
BSU38950	-5.58	-48.0	5.48	1.4e-06	yxjH	hypothetical protein
BSU11010	-5.68	-51.3	4.50	2.7e-06	yitJ	bifunctional homocysteine S-methyltransferase/5,10-methylenetetrahydrofolate reductase
BSU03020	-5.74	-53.6	2.45	1.8e-04	ycgA	hypothetical protein
BSU13130	-5.77	-54.4	3.12	5.7e-06	proA	gamma-glutamyl phosphate reductase
BSU01690	-6.03	-65.4	0.90	9.3e-05	ybbH	RpiR family transcriptional regulator
BSU34500	-6.06	-66.7	-1.14	1.2e-02	yvdR	membrane protein
BSU23980	-6.47	-88.4	5.47	1.0e-04	artP	arginine-binding extracellular protein ArtP
BSU03200	-6.51	-91.4	2.70	1.5e-04	ycgM	proline dehydrogenase 2
BSU37770	-6.55	-93.6	1.99	1.0e-05	rocB	arginine utilization protein RocB
BSU11220	-6.62	-98.1	4.32	2.2e-04	argD	acetylornithine aminotransferase
BSU09460	-6.62	-98.7	6.36	1.5e-04	ctrA	amino acid permease
BSU18440	-6.71	-104.6	6.43	6.0e-05	gltD	glutamate synthase [NADPH] small chain
BSU38960	-6.72	-105.3	5.32	1.8e-04	yxjG	hypothetical protein
BSU37700	-6.83	-113.9	-1.72	4.9e-03	bacE	bacilysin exporter BacE
BSU11240	-6.95	-123.5	5.92	6.0e-05	carB	carbamoyl-phosphate synthase arginine-specific large chain
BSU03010	-7.05	-132.9	4.33	2.7e-07	amhX	amidohydrolase AmhX
BSU11250	-7.16	-143.1	6.29	1.1e-06	argF	ornithine carbamoyltransferase
BSU36650	-7.28	-155.1	2.88	5.9e-06	ureB	urease subunit beta
BSU11210	-7.55	-188.0	5.31	1.0e-08	argB	acetylglutamate kinase
BSU37780	-8.05	-265.1	3.56	7.5e-07	rocA	1-pyrroline-5-carboxylate dehydrogenase
BSU11230	-8.78	-440.9	5.38	8.2e-07	carA	carbamoyl-phosphate synthase arginine-specific small chain
BSU18540	-9.40	-675.9	3.98	4.6e-08	yoaB	transporter
BSU40280	-11.64	-3200.0	-4.25	1.3e-02	yycO	hypothetical protein
BSU19689	-12.22	-4787.3	-3.79	2.4e-02	yokU	hypothetical protein
BSU18819	-12.36	-5247.3	-3.73	3.0e-03	not found
BSU39129	-12.86	-7452.3	-2.58	1.7e-05	not found
BSU17140	-12.95	-7912.1	-3.83	1.1e-02	pksF	polyketide biosynthesis malonyl-ACP decarboxylase PksF
BSU11350	-13.17	-9189.3	-3.80	3.9e-03	yjaZ	hypothetical protein
BSU26120	-13.18	-9299.7	-3.96	5.5e-03	yqbG	hypothetical protein
BSU10009	-13.51	-11673.5	-2.92	6.1e-03	yhzF	membrane protein
BSU12671	-13.76	-13828.5	-4.01	1.2e-02	xkdN	phage-like element PBSX protein XkdN
BSU12649	-14.67	-26028.0	-2.91	3.8e-03	ykzM	hypothetical protein

## Sheet: Differentially expressed
ID	30 min	60 min	90 min		Name	Product		Categories (legend see below)
	salt.T30-no_salt.T30	salt.T60-no_salt.T60	salt.T90-no_salt.T90					Category 1	Category 2	Category 3	Category 4	Category 5	Category 6	Category 7
BSU31190	16.2971	4.98977	0.0416153		yulD	L-rhamnose mutarotase		6.7.
BSU04920	15.4923	-2.65258	-1.57302		yddC	hypothetical protein		6.2.	6.7.
BSU04930	14.0959	-0.449412	-0.754889		yddD	hypothetical protein		6.2.	6.7.
BSU02960	13.594	1.18867	0.141424		yceJ	MFS transporter		1.2.3.	4.3.11.	6.2.
BSU04890	13.1263	-0.814073	7.73902		ydcT	hypothetical protein		6.7.
BSU26040	12.6434	10.7937	10.9394		not found			5.1.3.	6.10.
BSU26100	12.1745	-1.06453	-0.91354		yqbI	hypothetical protein		5.1.3.
BSU30110	12.0129	1.519	-9.91348		yteS	lipoprotein		6.7.
BSU20310	11.3172	-0.742844	1.6875		yorO	hypothetical protein		5.1.2.
BSU10090	11.1997	-0.587353	10.4221		yhgB	hypothetical protein		6.7.
BSU32640	11.1703	-14.5765	3.46692		sspG	small acid-soluble spore protein G		4.2.1.2.
BSU03920	11.0003	2.4763	0.408399		glcU	glucose uptake protein GlcU		1.2.3.	4.2.1.3.	6.2.
BSU08310	10.811	1.65579	1.61676		yfiL	ABC transporter ATP-binding protein		1.2.1.	6.2.
BSU38570	9.72812	-1.91572	3.07376		licA	PTS system lichenan transporter subunit IIA		1.2.2.	2.2.2.26.	6.4.
BSU18470	9.52632	4.72159	4.12375		proJ	glutamate 5-kinase		2.3.1.2.	4.3.6.
BSU15490	9.30183	9.18337	7.41322		pyrB	aspartate carbamoyltransferase		2.5.2.3.	6.4.
BSU15500	9.08457	8.93264	7.35048		pyrC	dihydroorotase		2.5.2.3.
BSU15480	8.20786	7.70883	6.00023		pyrP	uracil permease		1.2.3.	2.5.2.3.	6.2.
BSU15550	8.15452	9.53293	6.86887		pyrF	orotidine 5'-phosphate decarboxylase		2.5.2.3.
BSU18950	7.99211	-12.8056	12.1112		yozL	hypothetical protein		6.7.
BSU39640	7.71401	6.58805	4.0192		yxdL	ABC transporter ATP-binding protein		1.2.1.	4.3.11.	6.2.
BSU15510	7.59473	9.85671	7.28987		pyrAA	carbamoyl-phosphate synthase pyrimidine-specific small chain		2.5.2.3.
BSU32719	7.49742	4.5742	7.27835		yuzK	hypothetical protein		6.7.
BSU15520	7.48173	9.21523	8.46379		carB	carbamoyl-phosphate synthase pyrimidine-specific large chain		2.5.2.3.	6.2.
BSU29020	7.41276	7.66521	5.8692		gapB	glyceraldehyde-3-phosphate dehydrogenase 2		2.2.1.2.
BSU39630	7.40515	6.63356	4.59985		yxdM	ABC transporter permease		1.2.1.	4.3.11.	6.2.
BSU03360	7.36951	6.53298	1.6455		yciC	metal chaperone YciC		1.3.2.	6.2.	6.4.
BSU15530	7.33325	8.38707	6.80059		pyrK	dihydroorotate dehydrogenase B		2.5.2.3.
BSU15560	7.33305	8.21946	5.04755		pyrE	orotate phosphoribosyltransferase		2.5.2.3.
BSU31060	7.27535	7.32315	5.90662		gbsA	betaine aldehyde dehydrogenase		2.6.6.4.	4.3.6.
BSU15540	7.25641	8.19515	6.52792		pyrD	dihydroorotate dehydrogenase B		2.5.2.3.
BSU39620	7.19154	5.93684	4.45797		yxeA	hypothetical protein		6.7.
BSU07400	7.12722	4.66014	3.09362		yfmO	MFS transporter		1.2.3.	4.3.11.	6.2.
BSU02980	7.10212	6.11092	5.98041		opuAA	glycine/betaine ABC transporter ATP-binding protein		1.2.1.	4.3.6.	6.2.
BSU_misc_RNA_28	6.93522	7.20292	5.15396		not found
BSU40560	6.91852	4.95674	2.3046		yybP	lipoprotein		4.2.1.3.	6.2.
BSU36300	6.75547	4.83554	0.0224502		glcR	HTH-type transcriptional repressor GlcR		3.4.2.5.
BSU31050	6.72915	6.44172	5.19435		gbsB	alcohol dehydrogenase		2.6.6.4.	4.3.6.
BSU03000	6.72281	4.85039	5.65257		opuAC	glycine betaine-binding protein OpuAC		1.2.1.	4.3.6.	6.2.
BSU33830	6.42699	4.01091	4.64236		opuCA	glycine betaine/carnitine/choline transport ATP-binding protein OpuCA		1.2.1.	4.3.6.	6.2.
BSU31270	6.2964	1.7815	0.887965		tgl	protein-glutamine gamma-glutamyltransferase		4.2.1.1.
BSU33840	6.21188	4.27827	4.21215		yvbF	HTH-type transcriptional regulator YvbF		6.7.
BSU13140	6.15022	5.10613	3.28721		ohrA	organic hydroperoxide resistance protein OhrA		4.3.8.
BSU25490	6.045	4.03215	2.64191		hrcA	heat-inducible transcription repressor HrcA		3.4.2.5.	4.3.4.
BSU35080	6.03089	3.94562	2.31601		yvmB	HTH-type transcriptional regulator YvmB		6.7.
BSU06660	6.02054	6.48023	6.28278		opuE	osmoregulated proline transporter		1.2.3.	4.3.1.	4.3.6.	6.2.
BSU27250	5.98878	5.66596	4.25533		yrhB	cystathionine gamma-lyase		2.3.1.7.	6.2.
BSU26610	5.95808	5.96431	6.57345		yrkA	hypothetical protein		4.4.
BSU32669	5.89951	3.50688	2.82521		yuzN	HTH-type transcriptional regulator YuzN		6.7.
BSU18480	5.82911	4.56041	4.77384		proH	pyrroline-5-carboxylate reductase 1		2.3.1.2.	4.3.6.
BSU_misc_RNA_27	5.71621	2.96294	4.26442		not found
BSU12290	5.64281	1.38715	0.0868745		ndh	NADH dehydrogenase-like protein YjlD		2.1.2.3.	6.2.
BSU14990	5.58225	2.02143	-1.91877		ylbF	regulatory protein YlbF		3.4.2.6.	4.1.
BSU33820	5.57382	3.42916	3.19403		opuCB	glycine betaine/carnitine/choline transport system permease protein OpuCB		1.2.1.	4.3.6.	6.2.
BSU13970	5.57027	2.98127	1.72221		ykwD	hypothetical protein (N-terminal signal peptide suggests extracellular activity; SCP domain may be Ca2+ chelating serine protease)		6.7.
BSU33810	5.56959	3.12083	3.78564		opuCC	glycine betaine/carnitine/choline-binding protein OpuCC		1.2.1.	4.3.6.	6.2.
BSU02990	5.56018	5.55179	5.75429		opuAB	glycine betaine transport system permease protein OpuAB		1.2.1.	4.3.6.	6.2.
BSU21080	5.4234	2.07442	2.73339		yonI	hypothetical protein		5.1.2.
BSU36290	5.41957	4.54474	3.29757		ywpJ	phosphatase YwpJ		6.4.	6.7.
BSU33800	5.39336	2.72011	3.49239		opuCD	glycine betaine/carnitine/choline transport system permease protein OpuCD		1.2.1.	4.3.6.	6.2.
BSU15470	5.3592	5.77708	3.57146		pyrR	bifunctional protein PyrR		2.5.2.3.	3.4.2.5.	3.4.4.
BSU29400	5.35014	5.31759	4.87441		ytlI	LysR family transcriptional regulator		2.3.1.7.	3.4.2.5.
BSU30070	5.3372	1.3841	1.67837		opuD	glycine betaine transporter OpuD		1.2.3.	4.3.6.	6.2.
BSU07390	5.33298	3.84526	2.48377		yfmP	MerR family transcriptional regulator		3.4.2.5.	4.3.11.
BSU10730	5.31671	2.58076	2.45835		yisI	aspartyl-phosphate phosphatase YisI		3.3.3.3.	3.4.7.	4.2.2.
BSU34420	5.30137	3.39007	2.51937		yveF	hypothetical protein		6.7.
BSU26720	5.24793	4.51483	4.30344		azlB	transcriptional regulator AzlB		2.3.1.9.	2.3.2.8.	3.4.2.5.	6.2.
BSU33650	5.22647	4.5578	4.0619		yvzC	HTH-type transcriptional regulator YvzC		6.7.
BSU15980	5.19483	1.54404	-0.0962772		ffh	signal recognition particle protein		3.3.4.	6.1.	6.2.
BSU01860	5.18837	-2.80469	-0.415323		ybcF	carbonic anhydrase-like protein YbcF		6.6.
BSU31180	5.13179	1.02494	1.5557		yulE	L-rhamnose isomerase		2.2.2.12.
BSU30700	5.12508	3.48033	2.52327		rpmE2	50S ribosomal protein L31 type B		3.3.1.3.	4.3.1.	6.4.
BSU09860	5.04933	4.64825	5.73574		khtT	K(+)/H(+) antiporter subunit KhtT		1.2.3.	1.3.1.	6.2.
BSU38790	5.01364	3.9272	4.69318		yxzE	hypothetical protein		4.3.2.
BSU30560	4.9964	5.30743	5.63664		pckA	phosphoenolpyruvate carboxykinase		2.2.1.2.
BSU39260	4.99008	1.03084	1.864		bglH	aryl-phospho-beta-d-glucosidase BglH		2.2.2.18.
BSU29660	4.94982	2.14591	0.563886		rpsD	30S ribosomal protein S4		3.3.1.3.	6.1.	6.5.
BSU21790	4.94021	2.82324	2.32404		yplQ	hemolysin-3 homolog		4.4.
BSU11340	4.93147	0.977097	0.644632		fabF	3-oxoacyl-[acyl-carrier-protein] synthase 2		1.1.6.	2.4.2.1.	4.3.2.	6.1.
BSU36330	4.92436	4.07046	3.4759		ywpF	hypothetical protein		6.7.
BSU34400	4.89329	3.69747	3.50471		padC	phenolic acid decarboxylase PadC		4.3.9.
BSU14250	4.8367	0.784319	0.947237		yknT	sporulation protein cse15		4.2.1.1.
BSU08425	4.80156	0.0592132	-0.206702		mprF	phosphatidylglycerol lysyltransferase		2.4.2.2.	6.2.
BSU13700	4.74273	5.88933	5.58381		clpE	ATP-dependent Clp protease ATP-binding subunit ClpE		3.3.5.	4.3.4.
BSU40573	4.69601	1.65967	1.76865		not found			6.7.
BSU19180	4.69191	3.54765	2.35415		des	fatty acid desaturase		2.4.3.	4.3.5.	6.2.
BSU40578	4.67287	2.13377	1.39655		not found			6.7.
BSU01030	4.65678	1.59754	1.08966		rplA	50S ribosomal protein L1		3.3.1.3.	6.1.	6.5.
BSU40021	4.65433	3.28298	2.68793		yxzK	integral membrane protein YxzK		6.7.
BSU33030	4.61669	3.23007	2.36682		yuxN	HTH-type transcriptional regulator YuxN		6.7.
BSU40022	4.59915	2.44146	1.94369		yxaC	hypothetical protein		6.2.	6.7.
BSU35090	4.59755	2.94327	2.45572		yvmA	MFS transporter		1.2.3.	4.3.11.	6.2.
BSU26710	4.53174	2.55215	2.2627		azlC	branched-chain amino acid transport protein AzlC		1.2.3.	2.3.1.9.	2.3.2.8.	6.2.
BSU38560	4.53124	1.21724	1.61976		licH	6-phospho-beta-glucosidase		2.2.2.26.
BSU14629	4.51244	6.12028	5.77147		ykzW	hypothetical protein		2.3.1.3.	2.3.2.3.	6.9.
BSU20970	4.46931	4.43174	3.78452		yonX	hypothetical protein		5.1.2.	6.2.
BSU32660	4.44573	3.38762	1.87423		yurT	hypothetical protein		6.6.
BSU00730	4.43867	3.57462	1.16163		cysK	cysteine synthase		2.3.1.7.	3.4.2.6.	3.4.3.
BSU04750	4.41251	2.40841	1.88583		ydcF	hypothetical protein		6.7.
BSU34410	4.38959	4.21688	3.33326		yveG	hypothetical protein		6.7.
BSU33730	4.38189	4.69531	3.78652		opuBA	choline transport ATP-binding protein OpuBA		1.2.1.	4.3.6.	6.2.
BSU04510	4.38135	1.35252	1.44834		ydbL	hypothetical protein		6.2.	6.7.
BSU35130	4.36047	3.48816	2.83558		yvlA	hypothetical protein		4.3.2.	6.2.
BSU40579	4.3536	2.59928	1.57839		not found			6.7.
BSU38050	4.35263	0.382649	0.854811		sacP	PTS system sucrose-specific EIIBC component		1.2.2.	2.2.2.19.	3.4.2.4.	3.4.3.	6.2.	6.4.
BSU27980	4.34893	1.04375	1.24945		spoIVFA	stage IV sporulation protein FA		3.4.1.2.	4.2.1.3.	6.2.
BSU33720	4.32244	5.58497	2.98937		opuBB	choline transport system permease protein OpuBB		1.2.1.	4.3.6.	6.2.
BSU08710	4.28974	2.31105	0.695892		gsaB	glutamate-1-semialdehyde 2,1-aminomutase		2.6.2.6.
BSU20710	4.28934	1.79892	2.02238		yopZ	hypothetical protein		5.1.2.
BSU01040	4.25695	-0.663145	-1.25808		rplJ	50S ribosomal protein L10		3.3.1.3.	6.1.
BSU28870	4.24605	1.58622	0.805143		infC	translation initiation factor IF-3		3.3.1.8.	6.1.
BSU27380	4.23055	0.821444	0.711635		yrzB	hypothetical protein		6.7.
BSU28850	4.22612	1.20022	0.530734		rplT	50S ribosomal protein L20		3.3.1.3.	3.4.4.	6.1.	6.2.
BSU36310	4.2148	1.2288	0.117118		ssbB	single-stranded DNA-binding protein SsbB		3.1.1.	3.1.4.	6.4.
BSU26830	4.21443	0.101299	11.771		yrpE	zinc-binding protein		6.7.
BSU14620	4.21349	3.5649	3.78685		slp	Pal-related lipoprotein		6.2.	6.7.
BSU28860	4.19978	1.30899	0.769898		rpmI	50S ribosomal protein L35		3.3.1.3.	6.1.
BSU05610	4.18035	2.29741	0.968754		vmlR	nucleotide-binding protein ExpZ		1.2.1.	4.3.11.
BSU05290	4.15339	2.90149	2.22231		ydeP	HxlR family transcriptional regulator		3.4.2.5.
BSU40910	4.1401	0.414776	1.25492		rpsF	30S ribosomal protein S6		3.3.1.3.	6.1.
BSU21780	4.13234	2.3485	1.55431		yplP	sigma L-dependent transcriptional regulator YplP		3.4.2.5.	4.3.5.
BSU11090	4.12835	-0.307241	0.391614		yitR	hypothetical protein		6.2.	6.7.
BSU40070	4.12564	0.792883	1.94212		gntP	gluconate permease		1.2.3.	2.2.2.13.	6.2.
BSU27260	4.11058	3.63513	3.76322		mccA	O-acetylserine dependent cystathionine beta-synthase		2.3.1.7.
BSU23890	4.10451	2.34265	1.13946		yqjG	membrane protein insertase MisCB		3.3.4.	6.2.
BSU15970	4.0907	0.37657	0.873881		ylxM	hypothetical protein		6.7.
BSU01870	4.07355	-0.943709	-2.59635		ybcH	hypothetical protein		6.7.
BSU40900	4.07252	2.17211	1.23132		ssbA	single-stranded DNA-binding protein		3.1.1.	3.1.4.	6.1.	6.4.
BSU09850	4.04646	5.67077	5.65648		yhaU	K(+)/H(+) antiporter YhaU		1.2.3.	1.3.1.	6.2.
BSU35120	4.04268	2.55751	2.0346		yvlB	hypothetical protein		4.3.2.
BSU23710	4.01512	-1.10218	0.542147		yqjW	DNA polymerase IV 2		3.1.4.
BSU03050	4.00517	2.14132	2.0403		ldh	L-lactate dehydrogenase		2.2.1.5.	6.4.
BSU26700	3.96979	3.01304	2.63834		azlD	branched-chain amino acid transport protein AzlD		1.2.3.	2.3.1.9.	2.3.2.8.	6.2.
BSU20180	3.96319	2.33915	11.374		yosB	hypothetical protein		5.1.2.
BSU06640	3.96153	3.18249	2.65635		yerI	hypothetical protein		6.7.
BSU18980	3.9495	3.73205	3.15698		yobJ	hypothetical protein		4.3.2.
BSU32150	3.94624	3.54491	3.12892		paiA	protease synthase and sporulation negative regulatory protein PAI 1		2.6.6.6.
BSU26690	3.91397	2.73221	2.07983		brnQ	branched-chain amino acid transport system carrier protein BrnQ		1.2.3.	2.3.1.9.	2.3.2.8.
BSU04839	3.89496	-1.05573	1.81014		ydzL	hypothetical protein		6.7.
BSU22180	3.86855	3.49794	3.65641		ypsB	cell cycle protein GpsB		1.1.7.	6.2.	6.4.
BSU27520	3.86166	5.52062	1.9294		cymR	Rrf2 family transcriptional regulator		2.6.4.	3.4.2.5.	3.4.5.
BSU14569	3.84229	0.589989	0.0391508		ykzV	hypothetical protein		6.7.
BSU07735	3.78608	3.0033	2.39338		yflB	hypothetical protein		6.7.
BSU31360	3.77167	2.46403	3.54792		yugK	NADH-dependent butanol dehydrogenase 2		6.6.
BSU32140	3.76914	2.03536	2.3131		paiB	protease synthase and sporulation protein PAI 2		3.4.2.5.
BSU33990	3.75542	2.67644	1.28554		yvbU	HTH-type transcriptional regulator YvbU		3.4.2.5.
BSU04170	3.74496	2.39238	2.31349		ydaB	acyl--CoA ligase YdaB		6.7.
BSU10230	3.71109	6.42002	6.31193		yhfH	hypothetical protein		6.7.
BSU09870	3.70307	5.40851	4.28399		khtS	hypothetical protein		1.3.1.
BSU05150	3.69009	2.23278	1.83373		ydeC	AraC family transcriptional regulator		3.4.2.5.	4.3.1.
BSU09930	3.6844	4.05715	2.58797		yhaM	3'-5' exoribonuclease YhaM		3.2.4.
BSU05690	3.68287	0.823575	-0.406879		ydhB	hypothetical protein		6.2.	6.7.
BSU32050	3.67111	-0.188107	0.458833		yuiE	cytosol aminopeptidase		6.6.
BSU27020	3.65406	3.52673	2.89768		yraA	cysteine protease YraA		3.3.5.	4.3.1.	4.3.8.
BSU35790	3.64866	1.49595	0.312333		yvyI	mannose-6-phosphate isomerase YvyI		2.2.2.9.
BSU13490	3.63914	4.83149	4.54914		ykrL	protease HtpX homolog		3.3.5.	6.2.
BSU21000	3.6381	2.44325	2.89806		yonT	hypothetical protein		4.3.13.	5.1.2.
BSU20840	3.637	1.66039	1.11473		yopM	hypothetical protein		5.1.2.
BSU09380	3.62642	2.32805	1.68658		nsrR	Rrf2 family transcriptional regulator		3.4.2.5.	4.3.9.
BSU09130	3.6221	3.79672	3.20436		tcyP	L-cystine uptake protein TcyP		1.2.3.	2.3.1.7.	6.2.
BSU13040	3.60959	1.21068	2.47216		hmp	flavohemoprotein		2.1.3.	4.3.9.
BSU04760	3.6036	2.05688	1.21699		ydcG	hypothetical protein		6.7.
BSU40720	3.56561	2.96975	2.54218		yyaT	hypothetical protein		6.7.
BSU31600	3.5248	2.58555	2.53725		mrpA	Na(+)/H(+) antiporter subunit A		1.2.3.	1.3.1.	6.1.	6.2.
BSU17080	3.52302	3.00517	2.62436		pksA	TetR family transcriptional regulator		2.6.6.1.	3.4.2.5.	4.3.12.
BSU11080	3.51513	-0.00333065	-0.156273		yitQ	hypothetical protein		4.2.1.3.	6.2.
BSU_misc_RNA_4	3.50499	2.65343	1.35609		not found
BSU31220	3.49524	3.10903	1.11924		yuxG	oxidoreductase		6.6.
BSU19080	3.49357	2.86842	2.10542		yobT	hypothetical protein		6.7.
BSU25160	3.48827	2.40698	1.79235		ispH	4-hydroxy-3-methylbut-2-enyl diphosphate reductase		2.4.2.3.	6.1.
BSU27500	3.4847	2.09028	0.881248		mnmA	tRNA-specific 2-thiouridylase MnmA		3.3.1.6.	6.1.	6.2.
BSU20730	3.47342	4.38298	3.20056		yopX	hypothetical protein		5.1.2.	6.2.
BSU30460	3.46531	2.91738	3.13716		ytrA	GntR family transcriptional regulator		3.4.2.5.	4.3.5.	4.3.11.
BSU13380	3.46225	2.096	1.07891		ykoS	membrane protein		4.2.1.3.
BSU28220	3.45331	0.179564	0.317593		clpX	ATP-dependent Clp protease ATP-binding subunit ClpX		3.3.5.
BSU01490	3.4479	1.37489	1.23052		rplM	50S ribosomal protein L13		3.3.1.3.	6.1.
BSU40010	3.44636	1.04708	1.37799		yxaD	HTH-type transcriptional regulator YxaD		3.4.2.5.
BSU38040	3.44146	-1.3844	0.294151		sacA	sucrose-6-phosphate hydrolase		2.2.2.19.
BSU32130	3.42741	3.83016	3.31602		guaC	GMP reductase		2.5.2.2.
BSU36790	3.42515	1.94132	1.80529		ywmA	hypothetical protein		4.2.1.3.
BSU17020	3.41769	2.24021	1.09966		ymcA	hypothetical protein		3.4.2.6.	4.1.2.
BSU40420	3.40938	3.84097	1.92868		purA	adenylosuccinate synthetase		2.5.2.1.	6.4.
BSU30670	3.40791	3.55888	3.14407		luxS	S-ribosylhomocysteine lyase		2.3.1.8.	3.4.8.	4.1.1.1.	4.1.2.
BSU38380	3.4052	2.69266	3.76435		ywbB	hypothetical protein		4.2.1.3.
BSU28610	3.40083	1.90604	1.66575		yshA	cell division protein ZapA		1.1.7.	6.2.
BSU32190	3.39769	3.65413	3.36942		yuzB	hypothetical protein		6.7.
BSU08590	3.36386	-1.30434	1.13743		yfhM	AB hydrolase superfamily protein YfhM		4.3.1.	4.3.2.	6.6.
BSU16630	3.34918	1.13531	0.507132		infB	translation initiation factor IF-2		3.3.1.8.	6.1.
BSU29390	3.34001	6.69507	1.97587		ytmI	N-acetyltransferase YtmI		6.7.
BSU18590	3.33807	3.30699	2.30229		yoaG	hypothetical protein		4.3.2.
BSU06280	3.33683	1.91749	2.10346		ydjP	AB hydrolase superfamily protein YdjP		4.2.1.3.	4.3.2.	6.6.
BSU25480	3.33137	2.87895	1.19029		grpE	heat shock protein GrpE		3.3.2.	4.3.4.
BSU03359	3.32055	15.7282	0.140633		yczL	hypothetical protein		6.7.
BSU16490	3.31849	1.17355	0.41258		rpsB	30S ribosomal protein S2		3.3.1.3.	6.1.	6.2.	6.5.
BSU26680	3.3174	1.45654	0.49144		yrdK	hypothetical protein		6.7.
BSU13520	3.31002	1.20197	-2.97153		ykrP	membrane-bound acyltransferase YkrP		6.7.
BSU06290	3.30893	3.93077	2.71205		yeaA	hypothetical protein		4.2.1.3.	4.3.2.
BSU40730	3.3006	2.96271	5.35957		yyaS	hypothetical protein		6.7.
BSU38710	3.29443	0.964458	2.05348		yxlA	purine-cytosine permease YxlA		1.2.3.	2.5.2.4.
BSU05310	3.29142	2.73216	4.80186		ydeR	MFS transporter		1.2.3.	4.3.11.	6.2.
BSU40080	3.2702	1.53787	1.78181		gntZ	6-phosphogluconate dehydrogenase		2.2.2.13.
BSU25370	3.26654	2.84081	1.49962		yqfB	hypothetical protein		4.3.2.	4.3.11.	6.2.
BSU22170	3.24586	1.55278	1.25658		ypsC	RNA methyltransferase YpsC		3.3.1.2.
BSU37360	3.23459	4.58724	2.49499		sboX	bacteriocin-like protein SboX		2.6.6.1.	4.3.12.
BSU05660	3.23067	2.38565	1.38423		ydgI	NAD(P)H nitroreductase YdgI		2.1.3.
BSU35070	3.21824	1.60605	1.67638		yvmC	hypothetical protein		1.3.3.	2.6.5.1.
BSU35750	3.21379	1.61673	2.47851		tagA	N-acetylmannosaminyltransferase		1.1.1.3.	2.6.1.3.
BSU28510	3.20333	1.77133	1.85568		xsa	alpha-L-arabinofuranosidase		2.2.2.6.
BSU21630	3.20282	2.87607	4.23709		yokD	aminoglycoside N(3')-acetyltransferase-like protein YokD		4.3.11.	5.1.2.
BSU18190	3.20172	0.955123	1.02804		yngC	membrane protein		4.3.2.	6.2.	6.6.
BSU09950	3.19824	2.03684	1.65615		prsA	foldase protein PrsA		3.3.4.	6.1.	6.2.
BSU30010	3.19692	3.0227	2.37012		ythP	ABC transporter ATP-binding protein		1.2.1.	4.3.2.	6.2.
BSU36710	3.18965	3.14491	0.618655		fdhD	protein FdhD homolog		2.1.2.2.
BSU18390	3.17433	2.48236	2.11651		yoeC	integrase/recombinase YoeC		6.7.
BSU08740	3.16234	1.3957	2.11898		ygzB	hypothetical protein		6.2.	6.7.
BSU29010	3.16092	1.10298	0.644148		speD	S-adenosylmethionine decarboxylase proenzyme		2.6.6.6.
BSU38940	3.1578	4.04008	2.61981		yxjI	hypothetical protein		4.3.1.	4.3.2.
BSU_tRNA_49	3.15739	0.199938	0.708938		not found			3.3.1.5.
BSU08490	3.15209	0.909172	1.27106		yfhD	hypothetical protein		4.3.1.
BSU29870	3.14616	3.25781	3.20754		ytzB	hypothetical protein		6.7.
BSU38310	3.14389	2.83846	1.38482		ywbI	HTH-type transcriptional regulator YwbI		3.4.2.5.
BSU13630	3.13903	1.33432	1.67659		ykvA	membrane protein		6.7.
BSU32710	3.13806	1.16677	1.21479		sufC	vegetative protein 296		1.2.1.	2.6.5.2.	6.1.	6.4.
BSU01020	3.13316	1.93513	0.53165		rplK	50S ribosomal protein L11		3.3.1.3.	6.4.	6.5.
BSU25390	3.12936	2.54811	3.69134		yqeZ	hypothetical protein		4.3.2.	4.3.11.	6.2.
BSU40890	3.10434	1.82333	0.050556		rpsR	30S ribosomal protein S18		3.3.1.3.	6.1.
BSU35110	3.10389	2.18686	0.983657		yvlC	membrane protein		4.3.2.
BSU12280	3.09758	0.764531	0.156519		rex	hypothetical protein		6.7.
BSU40060	3.09226	2.52224	1.63046		gntK	gluconokinase		2.2.2.13.
BSU09290	3.08826	-0.324064	-0.02064		glpK	glycerol kinase		2.2.2.3.	6.4.
BSU36110	3.07739	0.481071	0.0727982		ywrC	HTH-type transcriptional regulator YwrC		3.4.2.5.
BSU02260	3.06113	-1.98584	-1.55749		ybfK	carboxylesterase YbfK		2.4.1.3.
BSU15990	3.05577	0.692626	-0.725888		rpsP	30S ribosomal protein S16		3.3.1.3.	6.1.
BSU00440	3.05203	1.85236	-1.80066		veg	protein Veg		4.1.2.
BSU15390	3.04832	1.28824	0.219728		sepF	cell division machinery factor
BSU05670	3.04424	2.67746	1.53327		ydgJ	MarR family transcriptional regulator		3.4.2.5.
BSU08580	3.03843	2.45561	1.49122		yfhL	hypothetical protein		4.3.1.	4.3.2.	4.3.11.	6.2.
BSU31610	3.03584	2.99745	2.46925		mrpB	Na(+)/H(+) antiporter subunit B		1.2.3.	1.3.1.	6.1.	6.2.
BSU09540	3.03581	2.46282	1.43388		plsC	1-acyl-sn-glycerol-3-phosphate acyltransferase		2.4.2.1.	4.3.1.	6.1.	6.2.
BSU16590	3.03197	1.19412	-0.0495698		ylxS	ribosome maturation factor RimP		3.3.1.9.
BSU09940	3.02812	0.521679	-0.319578		yhaL	sporulation protein YhaL		4.2.1.3.	6.2.
BSU29970	3.02807	2.33771	3.08291		ytkP	cysteine synthase		6.6.
BSU19070	3.01916	1.2041	2.96347		yobS	TetR family transcriptional regulator		6.7.
BSU40050	3.00332	3.25526	4.75142		gntR	gluconate operon transcriptional repressor		2.2.2.13.	3.4.2.5.
BSU35100	3	1.98164	1.53912		yvlD	membrane protein		4.3.2.
BSU00190	2.97633	2.09176	0.674287		dnaX	DNA polymerase III subunit gamma/tau		3.1.1.	6.1.
BSU31040	2.97243	6.32302	2.20052		yuaD	metal-sulfur cluster biosynthesis proteins YuaD		6.7.
BSU09810	2.95849	2.22075	1.53775		yhaZ	hypothetical protein		3.1.4.
BSU07680	2.95645	1.26557	0.819402		yflH	hypothetical protein		4.3.1.
BSU20999	2.95587	2.2773	1.19623		yoyJ	membrane protein		5.1.2.
BSU00200	2.95122	1.72464	0.942888		yaaK	nucleoid-associated protein YaaK		6.7.
BSU31020	2.94202	5.73169	4.02693		yuaF	membrane protein		1.1.6.	4.3.2.	6.2.
BSU17850	2.94153	2.43773	1.88759		lexA	lexa repressor		3.1.4.
BSU08010	2.93987	0.511608	0.834531		yfjP	DNA-3-methyladenine glycosylase YfjP		3.1.4.
BSU10270	2.93163	1.94412	2.08141		yhfL	long-chain-fatty-acid--CoA ligase		2.4.1.2.
BSU32820	2.93154	1.27601	1.01205		fadE	acyl-CoA dehydrogenase		2.4.1.2.	6.2.
BSU31430	2.92504	1.839	1.21308		yugE	hypothetical protein		6.7.
BSU22010	2.92207	2.98403	1.35011		exoA	5'-3' exonuclease		3.1.1.
BSU37550	2.92187	2.45796	3.07625		ywhA	HTH-type transcriptional regulator YwhA		3.4.2.5.
BSU23570	2.91107	1.73224	0.313583		aspA	aspartate ammonia-lyase		2.3.2.5.	6.2.
BSU40300	2.90986	3.46953	1.60116		rapG	response regulator aspartate phosphatase G		3.3.3.3.	3.4.2.2.2.	3.4.8.
BSU18180	2.90482	2.36248	4.1878		yngB	UTP--glucose-1-phosphate uridylyltransferase YngB
BSU10720	2.85978	0.345565	14.623		gerPA	spore germination protein GerPA		4.2.4.
BSU31390	2.85943	3.12009	1.25737		yugI	general stress protein 13		6.7.
BSU27530	2.84907	2.27033	1.71305		yrvN	ATPase		6.7.
BSU33780	2.83398	1.68394	1.47297		sdpI	immunity protein SdpI		4.3.13.	6.2.
BSU13280	2.83222	4.3899	3.88815		ykoJ	hypothetical protein (N-terminal signal peptide suggests extracellular activity; 2 PepSY protease domains which have a role in regulating the activity of a numner of proteases)		6.7.
BSU40520	2.83157	1.31607	2.03531		yybS	hypothetical protein		6.7.
BSU03990	2.82734	0.844539	2.92189		mtlD	mannitol-1-phosphate 5-dehydrogenase		2.2.2.10.
BSU40540	2.81805	1.86871	0.231891		yybR	HTH-type transcriptional regulator YybR		3.4.2.5.	4.3.8.
BSU20928	2.80943	-0.247565	0.00533499		yoyH	hypothetical protein		5.1.2.
BSU00640	2.80646	-0.996797	0.383676		spoIIE	stage II sporulation protein E		3.3.3.3.	3.4.1.2.	6.2.
BSU30340	2.80623	2.91176	0.617831		ytvA	blue-light photoreceptor		3.4.1.2.
BSU41030	2.78249	-0.813375	-1.10544		jag	protein jag		4.2.3.
BSU02870	2.76871	0.481648	-0.0748452		adcB	zinc transport system permease protein AdcB		1.2.1.	1.3.2.	6.2.
BSU30330	2.75971	1.15003	1.09636		ytvB	hypothetical protein		4.2.1.3.	6.2.
BSU25580	2.7522	2.37573	1.62842		comEB	ComE operon protein 2		3.1.5.	4.1.3.	6.2.
BSU29060	2.7443	1.24534	0.175915		coaE	dephospho-CoA kinase		2.6.2.4.	6.1.	6.4.
BSU23640	2.73365	1.34927	-2.62726		yqkD	hypothetical protein		6.7.
BSU06030	2.72745	2.4119	1.48331		groEL	60 kDa chaperonin		3.3.2.	4.3.4.	6.1.	6.4.
BSU19620	2.71607	2.79774	1.3177		yodJ	carboxypeptidase YodJ
BSU06650	2.70173	1.0741	0.391326		sapB	peptide ABC transporter permease SapB		2.6.3.	6.2.
BSU02850	2.69902	2.11144	2.47462		adcA	zinc transport system zinc-binding lipoprotein AdcA		1.2.1.	1.3.2.	6.2.
BSU36700	2.69862	0.995036	2.21759		moaA	cyclic pyranopterin monophosphate synthase		2.6.2.9.
BSU27970	2.68289	0.315004	1.31715		spoIVFB	stage IV sporulation protein FB		3.3.5.	3.4.1.2.	4.2.1.3.	6.2.
BSU31000	2.67838	4.71955	2.3174		yuaI	N-acetyltransferase YuaI		4.3.2.
BSU29110	2.67775	1.36659	0.75259		phoP	alkaline phosphatase synthesis transcriptional regulatory protein PhoP		2.6.3.	3.4.2.1.	3.4.5.	4.2.1.3.	4.3.1.	6.2.	6.4.
BSU39270	2.67117	1.15132	1.30211		bglP	PTS system beta-glucoside-specific EIIBCA component		1.2.2.	2.2.2.18.	3.4.2.4.	3.4.3.	6.2.	6.4.
BSU31070	2.67046	3.66607	3.32821		yuaC	hypothetical protein		2.6.6.4.	3.4.2.5.	4.3.6.
BSU19060	2.6669	-0.0792242	-1.89124		yobR	acetyltransferase		6.7.
BSU28560	2.64709	0.897885	0.801565		lcfA	long-chain-fatty-acid--CoA ligase		2.4.1.2.
BSU27360	2.64241	1.31563	0.834135		yrrM	O-methyltransferase YrrM		6.6.
BSU25380	2.62687	2.92989	2.64135		yqfA	hypothetical protein		1.1.6.	4.3.2.	4.3.11.	6.2.
BSU_tRNA_51	2.62118	0.605111	0.535012		not found			3.3.1.5.
BSU05700	2.61434	1.50281	1.5647		ydhC	GntR family transcriptional regulator		3.4.2.5.
BSU15590	2.61351	3.85919	1.47238		sat	sulfate adenylyltransferase		2.6.4.
BSU21490	2.59206	2.37064	0.823995		sunI	hypothetical protein		4.3.11.	4.3.13.	5.1.2.	6.1.	6.2.
BSU15450	2.58158	0.702314	1.52768		lspA	lipoprotein signal peptidase		3.3.4.	6.2.
BSU10040	2.5793	0.815087	0.625995		ecsA	ABC transporter ATP-binding protein		1.2.1.	3.3.4.	3.4.1.2.	6.2.
BSU16610	2.57876	1.08081	0.791945		ylxR	hypothetical protein		6.7.
BSU37350	2.55677	5.23664	4.11301		sboA	subtilosin-A		2.6.6.1.	4.3.12.
BSU28620	2.5552	1.18313	2.08061		rnhC	ribonuclease HIII		3.2.4.
BSU24260	2.54246	1.26448	-0.45435		yqxC	rRNA methyltransferase YqxC		4.4.
BSU24560	2.54101	4.06651	2.67673		gcvPA	glycine dehydrogenase subunit 1		2.3.2.7.
BSU22230	2.53679	1.55832	0.885153		ypqE	PTS system transporter subunit IIA YpqE		1.2.2.	6.4.
BSU02330	2.53054	1.33943	1.53991		ybfQ	hypothetical protein		4.3.2.
BSU_misc_RNA_43	2.52814	0.767102	0.708436		not found
BSU23590	2.52205	0.930368	0.831536		ansR	XRE family transcriptional regulator		2.3.2.5.	3.4.2.5.
BSU25470	2.52047	3.67959	2.22453		dnaK	chaperone protein DnaK		3.3.2.	4.3.4.	6.4.
BSU09650	2.51985	1.63045	0.962395		yhdZ	NAD-dependent protein deacetylase		3.3.3.4.
BSU40410	2.51667	0.655988	0.65136		walR	transcriptional regulator		1.1.5.	3.4.2.1.	6.1.	6.4.
BSU02860	2.48262	-0.153331	0.294616		adcC	zinc transport system ATP-binding protein AdcC		1.2.1.	1.3.2.	6.2.
BSU35740	2.47596	0.295693	1.3145		tagD	glycerol-3-phosphate cytidylyltransferase		1.1.1.3.	2.6.1.3.	6.1.
BSU24270	2.47146	1.49651	0.873865		dxs	1-deoxy-D-xylulose-5-phosphate synthase		2.4.2.3.	2.6.2.3.	6.1.
BSU16640	2.45043	0.442088	0.278445		ylxP	hypothetical protein		4.3.1.
BSU12420	2.4268	2.83043	2.9816		yjoB	ATPase YjoB		1.1.7.	4.3.2.
BSU33670	2.42353	1.5945	1.56674		rghRB	HTH-type transcriptional regulator RghRB		3.4.2.5.
BSU00240	2.41307	3.32671	0.26751		csfB	sporulation protein CsfB		3.4.1.2.	4.2.1.3.
BSU14760	2.41225	1.2635	0.93577		ylaF	hypothetical protein		6.2.	6.7.
BSU01740	2.39877	4.04892	1.51164		rsiW	anti-sigma-W factor RsiW		3.4.1.2.	4.3.2.	6.2.
BSU40360	2.37816	0.955273	-0.021641		htrC	serine protease YyxA		3.3.5.	4.2.1.3.	6.2.
BSU40760	2.36855	4.05701	0.774156		yyaP	hypothetical protein		6.2.	6.7.
BSU23990	2.36601	1.76215	0.715537		yqiW	bacilliredoxin (brxB); de-bacillithiolation of S-bacillithiolated OhrR and MetE		6.2.	6.7.
BSU08950	2.33896	1.36669	0.342963		yhbE	hypothetical protein		6.7.
BSU07220	2.33074	4.94399	1.33323		yetL	MarR family transcriptional regulator		3.4.2.5.	4.3.9.
BSU04240	2.31198	1.55643	1.66455		ydzA	membrane protein		6.7.
BSU15600	2.31092	3.73317	2.40408		cysC	adenylyl-sulfate kinase		2.6.4.
BSU31620	2.29188	2.10573	1.99084		mrpC	Na(+)/H(+) antiporter subunit C		1.2.3.	1.3.1.	6.1.	6.2.
BSU04770	2.27928	1.16488	0.971766		ydcH	MarR family transcriptional regulator		6.7.
BSU39770	2.26571	1.92052	1.72065		iolR	HTH-type transcriptional regulator IolR		2.2.2.16.	3.4.2.5.
BSU40500	2.23911	1.32896	0.806925		rplI	50S ribosomal protein L9		3.3.1.3.	6.1.
BSU04260	2.22255	1.6044	1.06639		topB	DNA topoisomerase 3		3.1.1.	3.1.2.
BSU05470	2.20444	-4.13405	-0.54878		ydfM	transporter		1.2.3.
BSU32160	2.1802	1.94359	1.24178		yutM	hypothetical protein		2.6.5.2.
BSU13150	2.1754	1.73051	1.08538		ohrR	organic hydroperoxide resistance transcriptional regulator		3.4.2.5.	4.3.8.
BSU12050	2.16601	1.43409	13.0853		yjdH	hypothetical protein		4.2.1.3.
BSU04790	2.14611	4.45147	1.27087		ydcK	protein SprT-like		6.7.
BSU15610	2.14517	4.96082	2.45171		sumT	uroporphyrinogen-iii C-methyltransferase		2.6.2.6.
BSU10320	2.13825	2.33593	1.83323		yhfP	quinone oxidoreductase YhfP		6.6.
BSU08760	2.11784	2.97465	1.55502		spo0M	sporulation-control protein spo0M		4.2.3.	4.3.2.
BSU02890	2.10741	4.18073	1.57202		yceC	stress response protein SCP2		4.3.1.	4.3.2.	4.3.10.
BSU20990	2.07405	5.09071	1.12675		yonU	hypothetical protein		5.1.2.
BSU27280	2.07057	3.72084	2.80356		yrrT	methyltransferase		6.6.
BSU39250	2.01572	2.56933	2.43693		yxiE	universal stress protein YxiE		6.7.
BSU04520	1.96623	4.16422	2.65394		ydbM	acyl-CoA dehydrogenase YdbM		6.6.
BSU32830	1.92396	0.725923	4.44541		yusK	3-ketoacyl-CoA thiolase		2.4.1.2.
BSU08640	1.91778	1.00049	4.19486		yfhS	hypothetical protein		4.2.1.3.
BSU24990	1.85138	4.50453	-0.641793		pstS	phosphate-binding protein PstS		1.2.1.	2.6.3.	6.2.	6.4.
BSU09150	1.83687	1.06029	2.71835		yhcN	lipoprotein		4.2.1.3.	6.2.
BSU15580	1.8286	2.85911	1.96857		cysP	sulfate permease CysP		1.2.3.	2.6.4.	6.2.
BSU20370	1.8008	9.95779	-0.219934		yorI	hypothetical protein		3.1.1.	5.1.2.
BSU36720	1.78717	-3.51904	-1.20775		ywmE	hypothetical protein		4.3.1.	6.2.
BSU01160	1.78186	-3.08484	-0.534894		rplC	50S ribosomal protein L3		3.3.1.3.	6.1.	6.5.
BSU_tRNA_17	1.70365	-1.33238	3.78993		not found			3.3.1.5.
BSU01200	1.69165	-0.227449	-3.65773		rpsS	30S ribosomal protein S19		3.3.1.3.	6.1.	6.5.
BSU36010	1.65297	4.75916	-0.133534		alsS	acetolactate synthase		2.2.1.5.
BSU31010	1.59859	4.56626	3.87527		yuaG	hypothetical protein		1.1.6.	4.1.2.	4.2.3.	4.3.2.	6.2.
BSU32030	1.53328	-1.34721	-3.49021		bioYB	biotin transporter BioYB		6.2.	6.6.
BSU24610	1.53214	-0.319396	4.23658		sinR	XRE family transcriptional regulator		3.4.2.5.	3.4.6.	4.1.2.
BSU33700	1.51421	3.87344	2.98815		opuBD	choline transport system permease protein OpuBD		1.2.1.	4.3.6.	6.2.
BSU04050	1.48142	3.08684	2.80793		ycsF	hypothetical protein		6.6.
BSU35270	1.43955	0.868027	-2.73618		cccB	cytochrome c-551		2.1.2.3.	6.2.
BSU08880	1.43832	2.85735	3.15909		rpsN	alternate 30S ribosomal protein S14		3.3.1.3.
BSU06020	1.38521	2.39794	2.80007		groES	10 kDa chaperonin		3.3.2.	4.3.4.	6.1.	6.5.
BSU33420	1.36845	3.59263	1.78352		nhaK	sodium, potassium, lithium and rubidium/H(+) antiporter		1.2.3.	1.3.1.	6.2.
BSU07660	1.27586	1.29286	2.61884		yflJ	hypothetical protein		4.2.1.3.
BSU00300	1.2714	-0.609718	3.9013		yaaR	hypothetical protein		6.7.
BSU12790	1.24509	-12.8407	-6.88984		xhlA	phage-like element PBSX protein XhlA		5.1.1.	6.2.
BSU15890	1.19876	0.51374	3.29494		plsX	phosphate acyltransferase		2.4.2.1.	6.1.
BSU40580	1.156	2.09669	2.8665		yybN	hypothetical protein		6.7.
BSU03670	1.10567	3.39451	1.77749		dtpT	transporter		1.2.3.	2.3.3.4.	6.2.
BSU24550	1.1024	4.14264	2.50635		gcvPB	glycine dehydrogenase subunit 2		2.3.2.7.	6.2.
BSU_misc_RNA_29	0.999892	2.80906	1.6643		not found
BSU06180	0.99624	2.3443	3.27547		pspA	phage shock protein A homolog		4.3.2.	6.2.
BSU11600	0.978301	-2.94728	-0.173902		yjbM	GTP pyrophosphokinase YjbM		2.5.3.
BSU04060	0.965022	2.55256	2.96923		ycsG	membrane protein		1.2.3.	2.3.4.	6.2.
BSU38330	0.95167	-3.88055	-4.40471		lrgB	hypothetical protein		6.2.	6.7.
BSU38320	0.872474	-1.42787	-5.01661		ywbH	holin-like protein CidA		6.2.	6.7.
BSU04400	0.854022	-3.76561	-1.12516		gsiB	glucose starvation-inducible protein B		4.3.1.
BSU06390	0.839879	3.23634	3.42817		yebD	hypothetical protein		6.7.
BSU26110	0.813935	-10.7393	0.340401		yqbH	hypothetical protein		5.1.3.
BSU24310	0.80851	1.18686	4.50899		folD	bifunctional protein FolD		3.3.1.6.	6.1.
BSU34500	0.793386	-1.80848	-6.05995		yvdR	membrane protein		3.3.2.	6.2.
BSU23310	0.718949	-3.09193	-0.260158		sipS	signal peptidase I S		3.3.4.	6.2.
BSU24570	0.622714	3.13639	2.66112		gcvT	aminomethyltransferase		2.3.2.7.
BSU38610	0.619406	-2.76806	-4.02731		yxzF	hypothetical protein		4.3.1.
BSU14000	0.602727	0.461563	3.35185		patA	N-acetyl-LL-diaminopimelate aminotransferase		1.1.1.1.	2.3.1.5.	2.6.1.1.	6.1.
BSU07550	0.551502	-2.67362	-2.3884		yflT	general stress protein 17M		4.3.1.
BSU03960	0.436356	0.0595042	-3.09322		ycnK	DeoR family transcriptional regulator		1.3.2.	3.4.2.5.
BSU12250	0.243917	3.15442	-1.73294		yjkB	ABC transporter ATP-binding protein		1.2.1.	6.2.
BSU32849	0.239636	13.7675	5.11771		yuzL	hypothetical protein		6.7.
BSU23519	0.237514	-2.74317	1.29207		yqzK	membrane protein		6.7.
BSU05850	0.19151	-3.19325	1.13549		gmuR	GntR family transcriptional regulator		2.2.2.24.	3.4.2.5.
BSU39540	0.176645	4.30623	2.69967		yxeI	hypothetical protein		4.3.11.
BSU15740	0.169866	-0.963945	-4.25085		rsmB	ribosomal RNA small subunit methyltransferase B		3.3.1.2.
BSU04070	0.169274	2.41714	2.14415		ycsI	hypothetical protein		6.7.
BSU35910	0.116449	-1.66106	-3.50181		rbsR	ribose operon repressor		2.2.2.4.	3.4.2.5.
BSU24660	0.0280227	12.0015	0.454964		yqzE	hypothetical protein		6.7.
BSU12671	0	-2.05295	-13.7554		xkdN	phage-like element PBSX protein XkdN		5.1.1.
BSU12649	0	-13.1376	-14.6678		ykzM	hypothetical protein		5.1.1.
BSU08830	0	12.3653	2.67601		ssuB	aliphatic sulfonates import ATP-binding protein SsuB		1.2.1.	2.6.4.	6.2.
BSU04700	-0.00330269	3.53887	0.313941		rsbU	phosphoserine phosphatase RsbU		3.3.3.3.	3.4.1.2.
BSU37400	-0.0317174	0.392796	4.05669		albD	antilisterial bacteriocin subtilosin biosynthesis protein AlbD		2.6.6.1.	4.3.12.	6.2.
BSU05960	-0.0378364	1.27364	3.81101		moaC	cyclic pyranopterin monophosphate synthase accessory protein		2.6.2.9.
BSU06670	-0.0568742	-2.83884	-0.564939		gatC	glutamyl-tRNA(Gln) amidotransferase subunit C		3.3.1.7.	6.1.	6.4.
BSU34950	-0.0933565	3.60706	0.770645		pelC	pectate lyase C		2.2.2.26.
BSU39050	-0.12809	-2.66488	-2.31533		katE	catalase-2		4.3.1.	4.3.8.
BSU02940	-0.139609	0.679902	4.18254		yceH	hypothetical protein		4.3.1.	4.3.2.
BSU06380	-0.184294	4.89555	2.63879		yebC	hypothetical protein		4.3.2.	6.2.
BSU31490	-0.18695	2.96704	-0.353474		pbpD	penicillin-binding protein 4		1.1.1.5.	6.2.
BSU09680	-0.188233	0.0184823	3.42025		nhaC	Na(+)/H(+) antiporter NhaC		1.2.3.	1.3.1.	1.3.4.	6.2.
BSU32890	-0.272137	3.94962	1.86423		yusQ	tautomerase YusQ		6.6.
BSU31730	-0.272437	-13.0706	-2.72557		yuzC	hypothetical protein		4.2.1.1.
BSU15820	-0.284971	-0.57095	-3.97267		rpmB	50S ribosomal protein L28		3.3.1.3.	6.1.
BSU07510	-0.293929	-1.02558	2.5383		yfmD	Fe(3+)-citrate import system permease protein YfmD		1.2.1.	1.3.3.	2.6.5.1.	6.2.
BSU27400	-0.339817	4.18139	-0.283498		yrzL	hypothetical protein		6.7.
BSU29040	-0.396186	1.11125	4.36661		ytbD	MFS transporter		1.2.3.	4.3.11.
BSU12620	-0.472935	-12.3268	-6.10263		xkdH	phage-like element PBSX protein XkdH		5.1.1.
BSU34480	-0.476259	-1.93541	-3.1268		yvdT	HTH-type transcriptional regulator YvdT		3.4.2.5.
BSU32090	-0.525499	-1.17788	-3.59462		yuiA	hypothetical protein		6.7.
BSU27750	-0.574033	-3.41123	-3.35743		bofC	general stress protein BofC		3.4.1.2.	4.2.1.3.	4.3.1.
BSU24210	-0.576782	3.55361	-0.0957422		yqiG	NADH-dependent flavin oxidoreductase YqiG		2.1.3.	6.2.
BSU15910	-0.588804	-0.688423	-4.19665		fabG	3-oxoacyl-[acyl-carrier-protein] reductase FabG		2.4.2.1.	6.1.
BSU03800	-0.637313	-0.580599	3.62747		yclN	ABC transporter permease		1.2.1.	1.3.3.	2.6.5.1.	6.2.
BSU04370	-0.640575	-2.90913	-2.04691		ydaS	hypothetical protein		4.3.1.
BSU19280	-0.642509	3.7378	0.101637		yocN	hypothetical protein		1.2.3.
BSU17390	-0.691502	-4.3258	-1.54689		nrdF	ribonucleoside-diphosphate reductase subunit beta		2.5.2.4.	6.1.
BSU_tRNA_82	-0.721337	-0.992211	-4.48127		not found			3.3.1.5.
BSU08610	-0.747892	-3.34097	-2.20192		yfhO	hypothetical protein		6.2.	6.7.
BSU07670	-0.767951	0.522457	-2.63087		yflI	hypothetical protein		6.2.	6.7.
BSU09260	-0.833331	-1.0007	-4.21856		yhxA	aminotransferase YhxA		6.6.
BSU24760	-0.838105	-3.95834	-1.87085		rsbRD	RsbT co-antagonist protein RsbRD		3.4.1.2.	4.3.1.	6.2.	6.4.
BSU08600	-0.894737	-2.61636	-2.14749		csbB	glycosyltransferase CsbB		4.3.1.	4.3.2.	6.2.
BSU36400	-0.949215	-0.811868	-4.54554		flhO	flagellar hook-basal body complex protein FlhO		4.1.1.2.
BSU24450	-0.951904	-4.64526	-0.108576		efp	elongation factor P		3.3.1.8.	6.2.
BSU32610	-1.01913	-2.85823	-3.26983		frlB	fructosamine deglycase FrlB		2.2.2.17.	2.3.3.3.	6.2.	6.4.
BSU05270	-1.02039	1.01935	-3.85116		ydzF	HxlR family transcriptional regulator		6.6.
BSU22250	-1.04331	1.51848	5.65296		yppG	hypothetical protein		4.2.1.3.
BSU06960	-1.04452	-11.6734	-1.74788		yesN	transcriptional regulator		3.4.2.1.	6.4.
BSU14600	-1.0523	-3.09198	-3.69713		pdhC	dihydrolipoyllysine-residue acetyltransferase component of pyruvate dehydrogenase complex		2.2.1.4.	6.2.
BSU14800	-1.07103	-4.06407	-1.04818		ylaJ	lipoprotein		4.2.1.3.	6.2.
BSU11200	-1.07335	-0.59281	-4.89616		argJ	arginine biosynthesis bifunctional protein ArgJ		2.3.1.3.
BSU29380	-1.09446	15.1558	4.1248		tcyJ	L-cystine-binding protein TcyJ		1.2.1.	2.3.1.7.	6.2.
BSU_tRNA_66	-1.13253	-0.857565	-3.78154		not found			3.3.1.5.
BSU29640	-1.13833	-4.29922	-1.81158		ytsP	hypothetical protein		6.7.
BSU18010	-1.13987	-4.17186	-3.12671		yneN	thioredoxin		2.1.3.
BSU24180	-1.14057	-3.83399	0.200426		yqiK	cytoplasmic glycerophosphodiester phosphodiesterase (Fischer & Bremer, 2012)		2.4.1.1.
BSU19340	-1.15982	-4.0742	-0.286667		yocR	sodium-dependent transporter YocR		1.2.3.	6.2.
BSU06260	-1.18538	-3.64042	-1.16457		ydjN	hypothetical protein		6.7.
BSU14750	-1.18929	-4.23193	0.127019		ylaE	hypothetical protein		6.7.
BSU01580	-1.22073	-3.38822	-1.41296		ybaR	sulfate transporter YbaR		6.2.	6.7.
BSU10009	-1.2787	-13.4205	-13.5109		yhzF	membrane protein		6.7.
BSU22760	-1.2829	-0.359018	-3.48786		hepS	heptaprenyl diphosphate synthase component 1		2.6.2.8.	6.1.
BSU25680	-1.32379	-3.9209	-0.192189		yqeG	hypothetical protein		6.7.
BSU27990	-1.40655	-1.85063	-3.32623		minD	septum site-determining protein MinD		1.1.7.	4.3.2.	6.2.
BSU11220	-1.4138	-2.59125	-6.61579		argD	acetylornithine aminotransferase		2.3.1.3.
BSU11680	-1.46012	-3.76842	-3.03074		thiS	sulfur carrier protein ThiS		2.6.2.3.
BSU27720	-1.46899	-1.27227	-4.19046		queA	S-adenosylmethionine:tRNA ribosyltransferase-isomerase		3.3.1.6.
BSU14610	-1.48727	-3.34736	-3.84061		pdhD	dihydrolipoyl dehydrogenase		2.2.1.4.
BSU23460	-1.49214	-3.31298	-2.20735		spoIIAB	anti-sigma F factor		3.3.3.2.	3.4.1.2.	4.2.1.3.
BSU28340	-1.50516	-3.55335	-3.37549		ysnF	stress response protein YsnF		4.3.1.	6.4.
BSU29720	-1.51252	-4.95924	-0.446848		ytxE	hypothetical protein		4.1.1.2.	6.2.
BSU40250	-1.55257	-1.89661	-3.40916		yycR	zinc-type alcohol dehydrogenase		6.6.
BSU33230	-1.55322	12.8746	-0.803605		sigO	RNA polymerase sigma factor SigO		3.2.1.2.	3.4.1.1.	4.3.3.
BSU14580	-1.5626	-4.02098	-4.21426		pdhA	pyruvate dehydrogenase E1 component subunit alpha		2.2.1.4.	6.1.
BSU27760	-1.58232	-4.51068	-3.07119		csbX	alpha-ketoglutarate permease		4.2.1.3.	4.3.1.	6.2.
BSU30280	-1.58848	-1.86691	-3.88523		amyD	ABC transporter permease		1.2.1.	2.2.2.21.	6.2.
BSU02950	-1.72541	-3.20069	-0.332561		yceI	niacin/nicotinamide transporter NaiP		1.2.3.	2.6.2.10.	6.2.
BSU25220	-1.77629	-11.8855	3.95869		antE	protein AntE		6.7.
BSU11190	-1.79536	0.761975	-5.22766		argC	N-acetyl-gamma-glutamyl-phosphate reductase		2.3.1.3.
BSU09530	-1.82693	-3.16163	-2.7696		yhdN	general stress protein 69		2.4.2.1.	4.3.1.
BSU00550	-1.8635	-2.28499	3.23098		mfd	transcription-repair-coupling factor		3.1.4.	3.2.1.3.
BSU26130	-1.86568	-12.7794	-5.39383		yqbF	hypothetical protein		5.1.3.
BSU15360	-1.87992	-3.15253	-2.97391		ylmC	hypothetical protein		4.2.1.3.
BSU06680	-2.02137	-0.183651	-4.52123		gatA	glutamyl-tRNA(Gln) amidotransferase subunit A		3.3.1.7.	6.1.
BSU11710	-2.02251	-4.06047	-4.15987		yjbV	hydroxymethylpyrimidine/phosphomethylpyrimidine kinase		2.6.2.3.
BSU32000	-2.0265	-5.17678	-0.608573		dhbA	2,3-dihydro-2,3-dihydroxybenzoate dehydrogenase		1.3.3.	2.6.5.1.
BSU15690	-2.02788	-1.69247	-1.25615		rpoZ	DNA-directed RNA polymerase subunit omega		3.2.1.1.
BSU04430	-2.05783	-3.33261	-2.30995		ydbD	manganese catalase		4.3.1.	4.3.8.
BSU34030	-2.06503	-4.95066	-1.76515		yvbY	lactate utilization protein C		2.2.2.1.	6.4.
BSU22960	-2.07071	-2.69188	-1.471		gudB	cryptic catabolic NAD-specific glutamate dehydrogenase GudB		2.3.2.1.	3.4.2.6.	3.4.3.	6.4.
BSU06170	-2.11322	-1.53795	-3.03488		ydjE	sugar kinase YdjE		2.2.2.19.
BSU33360	-2.11904	-1.30399	-0.853687		yvgJ	lipoteichoic acid synthase		1.1.1.2.	2.6.1.2.	6.2.
BSU22370	-2.13487	-1.2788	-0.695853		aspB	aspartate aminotransferase		2.3.1.4.
BSU16810	-2.13945	-1.30627	-1.05989		ymfC	GntR family transcriptional regulator		3.4.2.5.
BSU03900	-2.14294	-1.2374	-2.84163		gabT	4-aminobutyrate aminotransferase		2.3.2.9.	2.6.6.	4.1.2.
BSU13130	-2.15145	-2.41399	-5.76603		proA	gamma-glutamyl phosphate reductase		2.3.1.2.	4.3.6.
BSU15760	-2.17773	-1.54981	-0.894521		prpC	protein phosphatase PrpC		3.3.3.3.
BSU03170	-2.19677	-4.06886	-0.729412		ycgK	LysR family transcriptional regulator		3.4.2.5.
BSU11420	-2.22321	-1.98203	-4.16414		trpS	tryptophan--tRNA ligase		3.3.1.7.	6.1.
BSU14460	-2.22422	-14.9943	-1.0663		ykpC	hypothetical protein		4.2.1.3.
BSU37090	-2.24462	-1.92936	-1.98959		glpX	fructose-1,6-bisphosphatase class 2		2.2.1.2.
BSU11670	-2.25119	-3.49618	-4.80017		thiO	glycine oxidase		2.6.2.3.
BSU22610	-2.28031	-0.590098	-0.115163		tyrA	prephenate dehydrogenase		2.3.1.10.
BSU37960	-2.30411	-3.05358	-0.940929		ywdH	aldehyde dehydrogenase YwdH		6.6.
BSU35840	-2.3136	1.38614	2.03201		ywtF	transcriptional regulator YwtF		1.1.1.	4.3.2.	6.2.
BSU40230	-2.32044	-0.530362	-0.85094		yydA	ribosomal RNA large subunit methyltransferase H		3.3.1.2.
BSU15680	-2.33974	-1.69567	-1.00207		gmk	guanylate kinase		2.5.2.1.	6.1.	6.4.
BSU19470	-2.34855	-0.58822	0.117137		yojF	fructose-1,6-bisphosphatase class 2		6.7.
BSU33600	-2.36386	-1.08654	-0.632539		smpB	SsrA-binding protein		3.3.1.9.
BSU40820	-2.36823	-0.607453	0.184634		yyaL	hypothetical protein		4.2.1.3.
BSU03460	-2.37766	-1.10996	-0.870836		hxlA	3-hexulose-6-phosphate synthase		4.3.8.
BSU13030	-2.38025	-1.09377	-0.80966		ykhA	acyl-CoA thioester hydrolase YkhA		6.6.
BSU21770	-2.39066	-1.47513	-2.15606		ilvA	threonine dehydratase		2.3.1.9.
BSU03210	-2.39262	-2.52195	-3.26939		ycgN	1-pyrroline-5-carboxylate dehydrogenase 2		2.3.2.2.
BSU26590	-2.39862	-4.12437	-1.58455		blt	multidrug resistance protein 2		1.2.3.	2.6.6.6.
BSU38540	-2.40276	-1.23127	-0.960533		dltE	oxidoreductase		1.1.1.3.	2.6.1.3.	4.3.2.
BSU38260	-2.40873	-3.26486	-2.8934		efeN	deferrochelatase/peroxidase EfeN		1.2.3.	1.3.3.	2.6.5.1.	4.3.2.	6.2.
BSU01690	-2.41289	-0.91643	-6.03022		ybbH	RpiR family transcriptional regulator		1.1.3.2.	2.2.2.17.	3.4.2.5.
BSU37130	-2.42874	-0.782227	-0.959679		spo0F	sporulation initiation phosphotransferase F		3.4.7.	4.2.2.	6.4.
BSU15840	-2.44526	-1.15659	-0.957946		yloV	hypothetical protein		6.4.	6.7.
BSU04740	-2.44737	-1.98692	-1.87011		rsbX	phosphoserine phosphatase RsbX		3.3.3.3.	3.4.1.2.	4.3.1.
BSU23670	-2.45819	-1.41391	-1.25404		yqkA	hypothetical protein		6.7.
BSU31670	-2.4594	-2.04611	-1.50155		yuxO	esterase ComA2		6.7.
BSU11690	-2.46772	-4.03139	-2.26816		thiG	thiazole synthase		2.6.2.3.	6.4.
BSU16825	-2.47122	-3.00919	-0.934698		ymfD	bacillibactin exporter		1.2.3.	1.3.3.	2.6.5.1.	6.2.
BSU01720	-2.4806	-0.645842	-1.38792		ybbK	hypothetical protein		6.7.
BSU02680	-2.49273	-2.79276	-2.48711		lmrA	TetR family transcriptional regulator		3.4.2.5.	4.3.11.
BSU_misc_RNA_38	-2.49824	-0.78856	-0.543467		not found
BSU_misc_RNA_57	-2.5057	-1.42872	-1.61368		not found
BSU39650	-2.50585	-0.944515	-0.506435		yxdK	sensor histidine kinase		3.3.3.2.	3.4.2.2.1.	4.3.11.	6.2.	6.4.
BSU31090	-2.50835	-1.96917	-0.638276		ktrA	ktr system potassium uptake protein A		1.2.3.	1.3.1.	4.3.6.	6.2.
BSU23850	-2.51101	-0.859192	-0.801138		zwf	glucose-6-phosphate 1-dehydrogenase		2.2.1.3.
BSU14110	-2.51556	-1.30241	-0.673435		ykuK	hypothetical protein		6.7.
BSU33300	-2.51935	-1.98296	-2.19582		fhuG	iron(3+)-hydroxamate import system permease protein FhuG		1.2.1.	1.3.3.	2.6.5.1.	6.2.
BSU37660	-2.52036	-0.441907	0.788751		eutD	phosphate acetyltransferase		2.2.1.5.	6.4.
BSU02670	-2.52266	-3.27482	-2.44548		lmrB	lincomycin resistance protein LmrB		1.2.3.	4.3.11.	6.2.
BSU11210	-2.54058	-1.33972	-7.5546		argB	acetylglutamate kinase		2.3.1.3.
BSU30530	-2.56278	-1.97976	-1.29226		ytnA	amino acid permease YtnA		1.2.3.	2.3.1.2.	2.3.2.2.
BSU00880	-2.57465	1.36518	3.15508		yacK	DNA integrity scanning protein DisA		1.1.7.	2.5.3.	4.2.3.	4.3.1.	4.3.2.	4.3.4.
BSU03780	-2.57736	-1.00322	-1.24383		phrC	phosphatase RapC inhibitor		3.1.5.	3.4.2.2.3.	3.4.8.	4.1.3.	6.8.
BSU03010	-2.57873	-5.05498	-7.05394		amhX	amidohydrolase AmhX		6.6.
BSU23490	-2.58785	-1.51333	2.48625		pupG	purine nucleoside phosphorylase 1		2.5.2.2.	6.4.
BSU32750	-2.59157	-2.673	-1.46795		metQ	methionine import ATP-binding protein MetN		1.2.1.	2.3.1.8.	6.2.
BSU29760	-2.59157	-2.81341	-1.83358		ytxJ	hypothetical protein		4.3.1.	6.4.
BSU23090	-2.61942	-5.11481	-3.74008		rsiX	sigma-X negative effector		3.4.1.2.	4.3.2.	6.2.
BSU13010	-2.62154	-0.802067	-0.912424		ykgB	6-phosphogluconolactonase		2.2.1.3.	4.3.1.
BSU23070	-2.62369	-1.73881	-1.33616		serA	D-3-phosphoglycerate dehydrogenase		2.3.1.6.	6.2.
BSU12260	-2.62521	-1.66187	-0.853249		yjlA	hypothetical protein		6.2.	6.6.
BSU06690	-2.63088	-1.2783	-1.30048		gatB	aspartyl/glutamyl-tRNA amidotransferase subunit B		3.3.1.7.	6.1.
BSU37100	-2.63658	-3.23688	-1.48173		murAB	UDP-N-acetylglucosamine 1-carboxyvinyltransferase 2		1.1.1.1.	2.6.1.1.
BSU26820	-2.65219	-3.52889	-1.6399		yrpD	hypothetical protein		6.7.
BSU30550	-2.6629	-0.0320237	0.0996011		metK	S-adenosylmethionine synthase		2.3.1.8.	6.1.
BSU22740	-2.6666	-1.57251	-1.20346		hepT	heptaprenyl diphosphate synthase component 2		2.6.2.8.	6.1.
BSU30180	-2.66678	-4.3141	-4.02268		ytbQ	hypothetical protein		6.7.
BSU27180	-2.66911	2.08761	3.07313		yrhH	methyltransferase		4.3.2.	6.6.
BSU14180	-2.68657	-0.647973	-0.469936		dapH	2,3,4,5-tetrahydropyridine-2,6-dicarboxylate N-acetyltransferase		1.1.1.1.	2.3.1.5.	2.6.1.1.	6.1.
BSU33160	-2.69062	-2.42843	-2.13483		yvrA	ABC transporter ATP-binding protein		1.2.1.	1.3.3.	2.6.5.1.	6.2.
BSU40330	-2.69123	-4.09574	-2.39718		rocE	amino acid permease RocE		1.2.3.	2.3.1.3.	2.3.2.3.	6.2.
BSU14630	-2.708	-1.29776	-1.39371		speA	arginine decarboxylase		2.6.6.6.	4.1.2.
BSU39340	-2.70834	-1.7894	-2.70336		hutP	anti-terminator HutP		2.3.2.4.	3.4.2.5.	3.4.4.
BSU38160	-2.74065	-0.00715047	-0.862979		qoxB	quinol oxidase subunit 1		2.1.2.1.	6.2.
BSU10360	-2.76224	-4.41316	-3.59767		yhfT	acyl--CoA ligase		6.6.
BSU08650	-2.76416	-0.780087	-0.506596		fabL	enoyl-[acyl-carrier-protein] reductase [NADPH] FabL		2.4.2.1.	4.2.1.3.
BSU20790	-2.76813	-0.844234	-0.534917		yopR	hypothetical protein		5.1.2.
BSU30650	-2.78695	-2.27385	-1.32697		dps	general stress protein 20U		1.3.3.	2.6.5.1.	4.3.1.
BSU16060	-2.78778	-3.86788	-1.13443		rnhB	ribonuclease HII		3.1.1.	3.2.4.
BSU14290	-2.80266	-1.82644	-0.4448		mobB	molybdopterin-guanine dinucleotide biosynthesis adapter protein		2.6.2.9.
BSU13819	-2.81334	-1.4529	-0.808165		ykzS	hypothetical protein		6.7.
BSU39020	-2.81937	-1.36466	-0.0638945		yxjA	purine nucleoside transport protein NupG		1.2.3.	2.5.2.1.	6.2.
BSU15770	-2.8231	-2.1364	-1.11191		prkC	serine/threonine protein kinase		3.3.3.2.	4.2.4.	6.2.	6.4.
BSU29780	-2.82918	-2.00484	-2.61428		ytxG	hypothetical protein		4.3.1.	6.2.
BSU27410	-2.83185	-0.929644	-0.785397		alaS	alanine--tRNA ligase		3.3.1.7.	6.1.
BSU22870	-2.8324	-1.32139	-0.886012		fni	isopentenyl-diphosphate delta-isomerase		2.4.2.3.	6.2.
BSU15930	-2.86138	-1.54421	-1.17235		rnc	ribonuclease 3		3.2.4.	3.3.1.2.	3.3.4.	6.1.
BSU19040	-2.86776	-2.27578	-2.39741		csaA	protein CsaA		3.3.4.	6.2.
BSU37590	-2.87707	-1.26175	-0.725303		ywgA	hypothetical protein		6.7.
BSU38850	-2.89104	-0.364258	0.925394		yxkC	hypothetical protein		6.7.
BSU33210	-2.93077	-1.33317	-1.40031		yvrG	sensor histidine kinase		3.3.3.2.	3.4.2.2.1.	6.2.	6.4.
BSU34040	-2.93186	-1.48525	-1.61666		yvfW	lactate utilization protein B		2.2.2.1.	6.4.
BSU28000	-2.94568	-1.88325	-1.29925		minC	septum site-determining protein MinC		1.1.7.	4.3.2.	6.2.
BSU09510	-2.9464	-0.152685	-0.00827573		yhdL	anti-sigma-M factor YhdL		3.4.1.2.	4.3.2.	6.1.	6.2.
BSU15920	-2.94968	-1.97212	-2.87175		acpP	acyl carrier protein		2.4.2.1.	6.1.
BSU23690	-2.95056	-1.88603	-1.40677		yqjY	hypothetical protein		6.6.
BSU22220	-2.95121	-1.23999	-0.607095		yprA	ATP-dependent helicase YprA		3.1.4.
BSU24810	-2.9576	1.46481	-1.53951		yqgV	hypothetical protein		6.2.	6.7.
BSU09520	-2.97357	-0.48081	0.422619		sigM	RNA polymerase sigma factor SigM		3.2.1.2.	3.4.1.1.	4.3.2.	4.3.11.
BSU10420	-2.97822	-1.45639	0.211883		comK	competence transcription factor		3.1.5.	3.4.2.5.	4.1.3.	6.4.
BSU24890	-2.99029	-2.38567	-1.23917		yqgN	hypothetical protein		6.6.
BSU18570	-3.01251	-0.779184	-1.39478		yoaE	oxidoreductase		2.1.3.
BSU00390	-3.01669	-0.239206	-0.155855		yabD	deoxyribonuclease YabD		6.7.
BSU22910	-3.02143	-0.679948	-0.483382		dgrA	c-di-GMP receptor protein		4.1.1.1.
BSU15280	-3.02835	-1.29531	2.31936		ftsA	cell division protein FtsA		1.1.7.	6.1.	6.2.
BSU33180	-3.03584	-1.95105	-1.37026		yvrC	ABC transporter substrate-binding protein		1.2.1.	1.3.3.	2.6.5.1.	6.2.
BSU06310	-3.04097	-1.33443	-2.27165		gabP	GABA permease		1.2.3.	2.3.2.9.	6.2.
BSU05940	-3.04768	1.34367	-2.24532		gcp	tRNA threonylcarbamoyladenosine biosynthesis protein Gcp		3.3.1.6.	6.1.	6.5.
BSU11130	-3.04949	-1.34161	-2.22518		ipi	intracellular proteinase inhibitor		3.3.5.
BSU17580	-3.05164	-2.1094	-1.35196		xynB	beta-xylosidase		2.2.2.5.
BSU03330	-3.05598	-1.04284	-0.688888		nasA	nitrate transporter		1.2.3.	2.3.3.1.	6.2.
BSU_misc_RNA_13	-3.05894	-2.40292	-0.583365		not found
BSU09440	-3.06947	-1.62099	-2.1829		citA	citrate synthase		6.6.
BSU36669	-3.08296	-2.19074	0.00567722		not found			6.7.
BSU36640	-3.08747	-3.13573	-2.39632		ureC	urease subunit alpha		2.3.3.2.
BSU33870	-3.09006	0.434914	-0.0647039		yvbI	hypothetical protein		6.2.	6.7.
BSU34180	-3.10403	1.50309	-0.423236		yvfI	HTH-type transcriptional regulator LutR		2.2.2.1.	3.4.2.5.
BSU_tRNA_70	-3.10757	0.457065	0.73868		not found			3.3.1.5.
BSU23830	-3.11392	1.49754	2.21879		yqjL	hypothetical protein		4.3.1.	4.3.2.	4.3.8.
BSU10070	-3.11472	-0.512169	-1.58675		yhaA	amidohydrolase YhaA		6.6.
BSU13340	-3.11599	-1.8838	-0.511686		ykoM	MarR family transcriptional regulator		3.4.2.5.
BSU39160	-3.1223	-2.68459	-1.50639		yxiI	hypothetical protein		6.7.
BSU03150	-3.12844	-0.979801	-0.254561		aroK	shikimate kinase		2.3.1.10.
BSU_misc_RNA_20	-3.13176	-0.463962	-0.943157		not found
BSU09240	-3.13911	-1.3193	-1.25503		yhcW	hypothetical protein		6.6.
BSU30500	-3.14696	-1.08004	-0.76258		ytpB	tetraprenyl-beta-curcumene synthase		4.3.2.
BSU03450	-3.16073	-2.66975	-0.583446		hxlB	3-hexulose-6-phosphate isomerase		4.3.8.
BSU31460	-3.16499	-2.35672	-2.17614		kapB	kinase-associated lipoprotein B		3.4.7.	4.2.2.	6.2.
BSU32280	-3.17121	-0.879117	-0.656124		yutG	hypothetical protein		4.2.1.3.
BSU08790	-3.18362	-3.32274	-3.9591		thiC	phosphomethylpyrimidine synthase		2.6.2.3.	6.4.
BSU38190	-3.20182	-2.48111	-2.20461		galT	galactose-1-phosphate uridylyltransferase		2.2.2.8.
BSU27170	-3.20184	2.79994	3.57434		bscR	TetR family transcriptional regulator		2.1.3.	2.4.3.	3.4.2.5.	4.3.2.
BSU10410	-3.20449	0.959715	-1.5802		yhzC	hypothetical protein		6.7.
BSU31100	-3.20558	-2.44902	-1.72432		ktrB	ktr system potassium uptake protein B		1.2.3.	1.3.1.	4.3.6.	6.2.
BSU24830	-3.20932	-1.57815	-1.06408		yqgT	hypothetical protein		1.1.5.	6.2.
BSU34450	-3.21617	-2.21928	-1.74588		sacB	levansucrase		2.2.2.19.
BSU22890	-3.21958	-2.03145	-1.89088		cmk	cytidylate kinase		2.5.2.3.	6.1.
BSU36840	-3.22804	-1.86702	-0.926231		atpH	ATP synthase subunit delta		2.1.4.	6.4.
BSU07340	-3.23456	-3.55712	-3.09512		yfnA	amino acid permease YfnA		1.2.3.	6.2.
BSU08820	-3.23616	-3.50065	-1.88894		katA	vegetative catalase		4.3.8.	6.4.
BSU34050	-3.23637	-1.13297	-2.62451		yvfV	lactate utilization protein A		2.2.2.1.
BSU_misc_RNA_56	-3.24009	-1.76134	-1.16519		not found
BSU22020	-3.24593	-2.02917	-2.62516		ypbS	hypothetical protein		6.7.
BSU31680	-3.25722	-2.10067	0.385699		comA	transcriptional regulatory protein ComA		3.1.5.	3.4.2.1.	3.4.8.	4.1.3.	6.4.
BSU23750	-3.27056	-1.10593	-1.67405		yqjT	hypothetical protein		6.2.	6.7.
BSU06580	-3.28562	-2.15094	-1.35825		yerC	hypothetical protein		6.7.
BSU13720	-3.29096	-3.40264	-1.15189		queC	7-cyano-7-deazaguanine synthase		3.3.1.6.
BSU33170	-3.29669	-2.82584	-1.17224		yvrB	ABC transporter permease		1.2.1.	1.3.3.	2.6.5.1.	6.2.
BSU01670	-3.29774	-2.11086	-2.60833		ybbE	hypothetical protein
BSU29430	-3.29843	-2.51961	-4.60114		ytzD	hypothetical protein		6.7.
BSU16710	-3.30804	-1.54567	-1.77817		mlpA	zinc protease YmxG		3.3.5.
BSU35310	-3.31175	-2.60986	-2.2862		yvyD	sigma-54 modulation protein		4.3.1.	6.2.	6.4.
BSU16090	-3.32159	-0.934438	-3.04196		sucC	succinyl-CoA ligase [ADP-forming] subunit beta		2.1.4.	2.2.1.4.	6.4.
BSU34350	-3.33347	-2.67389	-0.918952		epsC	polysaccharide biosynthesis protein EpsC		4.1.2.	6.2.
BSU40350	-3.33658	0.249126	-0.378324		rocR	arginine utilization regulatory protein RocR		2.3.2.3.	3.4.2.5.
BSU07160	-3.33902	-2.1081	-0.968319		yetH	hypothetical protein		6.7.
BSU29550	-3.33913	-1.64679	-1.45047		ytcJ	amidohydrolase YtcJ		6.7.
BSU39470	-3.34187	1.59017	0.279191		yxeP	hydrolase YxeP		6.6.
BSU17890	-3.34499	-1.42516	-0.842029		tkt	transketolase		2.2.1.3.	6.4.
BSU09660	-3.35423	-1.98535	-1.14793		yheN	polysaccharide deacetylase		6.6.
BSU37500	-3.35841	-1.46453	-0.863614		speE	spermidine synthase		2.6.6.6.
BSU_misc_RNA_42	-3.36019	-1.59011	-0.942402		not found
BSU03020	-3.36258	-4.40341	-5.743		ycgA	hypothetical protein		6.2.	6.7.
BSU04540	-3.36313	0.925038	1.13913		ydbO	transporter		1.2.3.	6.2.
BSU07590	-3.36317	-0.440488	-0.220394		citT	transcriptional regulatory protein CitT		2.2.2.1.	3.4.2.1.	6.4.
BSU32410	-3.37982	-5.52756	-3.59061		pucH	allantoinase		2.5.1.
BSU04020	-3.38144	0.937169	-0.010396		yczH	hydrolase		6.7.
BSU16900	-3.38465	-1.58047	-0.809938		not found			6.10.
BSU34010	-3.38609	-1.00042	-0.300082		yvbW	amino acid permease YvbW		6.2.	1.2.3.
BSU26120	-3.38698	-4.12308	-13.183		yqbG	hypothetical protein		5.1.3.
BSU10430	-3.39551	-2.54782	1.51555		yhxD	oxidoreductase		4.3.1.	6.6.
BSU24100	-3.39882	-3.43592	-4.06417		bkdR	sigma L-dependent transcriptional regulator YqiR		2.3.2.8.	3.4.2.5.
BSU04320	-3.40712	-4.77237	-4.89793		ydaO	amino acid permease YdaO		6.2.	6.7.
BSU03840	-3.4081	-3.03555	-2.19036		ycnB	MFS transporter		1.2.3	4.3.11.	6.2.
BSU12600	-3.40935	-2.62497	-4.9471		xkdF	phage-like element PBSX protein XkdF		5.1.1.
BSU01710	-3.41327	-1.98155	-2.3036		ybbJ	N-acetyltransferase YbbJ		6.7.
BSU31875	-3.4205	-1.68978	-0.838261		yukB	Ftsk domain-containing protein YukB		6.7.
BSU11250	-3.42213	-1.03993	-7.16118		argF	ornithine carbamoyltransferase		2.3.1.3.
BSU25270	-3.42476	-5.18879	-4.97579		glyQ	glycine--tRNA ligase alpha subunit		3.3.1.7.	6.1.
BSU39960	-3.42542	-2.35144	-2.03376		yxaI	hypothetical protein		6.2.	6.7.
BSU09390	-3.42945	-3.66652	-2.83541		ygxB	hypothetical protein		4.3.1.
BSU18340	-3.43332	-1.38674	-0.212394		ppsA	plipastatin synthase subunit A		2.6.6.1.	4.3.12.
BSU09450	-3.4456	-2.85633	-2.10626		yhdF	oxidoreductase		4.3.1.	6.6.
BSU32730	-3.44936	-1.9122	-1.4089		metN	methionine-binding lipoprotein MetQ		1.2.1.	2.3.1.8.	6.2.
BSU39490	-3.45694	2.04757	0.732509		yxeN	amino acid permease protein YxeN		1.2.1.	2.3.1.7.	6.2.
BSU01650	-3.45981	-2.25056	-2.16905		ybbC	hypothetical protein		4.2.1.3.
BSU36269	-3.46277	-1.73005	-0.404486		ywzD	hypothetical protein		6.7.
BSU11240	-3.47851	-2.48913	-6.94853		carB	carbamoyl-phosphate synthase arginine-specific large chain		2.3.1.3.
BSU36850	-3.47962	-2.05075	-1.38802		atpF	ATP synthase subunit b		2.1.4.	6.2.
BSU24060	-3.48399	-1.99448	-3.01345		lpdV	dihydrolipoyl dehydrogenase		2.3.2.8.
BSU36530	-3.49629	0.109176	0.825019		bcrC	undecaprenyl-diphosphatase BcrC		1.1.1.	2.6.1.	4.3.2.	4.3.4.	4.3.11.	6.2.
BSU09920	-3.49804	-1.75668	-1.39081		yhaN	hypothetical protein		3.1.4.
BSU15120	-3.49836	-1.41463	-1.00908		yllA	hypothetical protein		2.6.6.2.	4.3.8.
BSU14480	-3.4986	-1.03869	0.175701		abh	transition state regulator Abh		3.4.6.	4.3.2.
BSU33120	-3.51187	-2.36403	-2.59867		liaH	lia operon expression modulator LiaH		4.3.8.	4.3.11.
BSU37160	-3.51236	-1.25838	0.0681708		rpoE	DNA-directed RNA polymerase subunit delta		3.2.1.1.
BSU04300	-3.51474	-2.78753	-1.79306		ydaM	glycosyltransferase YdaM		6.6.
BSU23328	-3.52126	-3.40454	-2.26086		ypzJ	hypothetical protein		6.7.
BSU15290	-3.52623	-2.6558	-1.49583		ftsZ	cell division protein FtsZ		1.1.7.	6.1.	6.2.
BSU32740	-3.53816	-1.42072	-2.43457		metP	methionine import system permease protein MetP		1.2.1.	2.3.1.8.	6.2.
BSU11120	-3.54791	-0.72868	-1.73248		yitT	hypothetical protein		4.3.1.	6.2.
BSU14590	-3.5536	-4.34828	-5.45643		pdhB	pyruvate dehydrogenase E1 component subunit beta		2.2.1.4.	6.2.	6.4.
BSU18669	-3.55518	0.240748	1.90442		yozS	membrane protein		6.7.
BSU29750	-3.55739	-0.75847	-0.803228		aroA	5-enolpyruvylshikimate-3-phosphate synthetase AroA		2.3.1.10.	6.4.
BSU_misc_RNA_7	-3.55823	-3.9344	-1.56207		not found
BSU22460	-3.59334	-1.49348	-1.12751		ypjH	glycosyltransferase YpjH		2.6.6.2.	4.3.8.
BSU13190	-3.61499	-2.54603	-2.80359		ispA	major intracellular serine protease		2.3.3.5.	3.3.5.
BSU03200	-3.62103	-3.91637	-6.51482		ycgM	proline dehydrogenase 2		2.3.2.2.
BSU12920	-3.62179	-1.65413	-1.23824		dppA	D-aminopeptidase		2.3.3.4.	6.4.
BSU27810	-3.62458	-2.34538	-1.15788		yrbD	sodium/proton-dependent alanine carrier protein YrbD		1.2.3.	2.3.1.6.	2.3.2.6.
BSU32980	-3.63197	-2.83263	-1.74687		yusZ	oxidoreductase		6.6.
BSU29440	-3.64324	-1.77504	-4.37149		argH	argininosuccinate lyase		2.3.1.3.
BSU15640	-3.65127	-2.32833	-1.12153		yloA	hypothetical protein		4.4.
BSU13730	-3.6705	-3.93906	0.146626		queD	6-pyruvoyl tetrahydrobiopterin synthase		3.3.1.6.
BSU04530	-3.67588	-0.0140924	2.18417		ydbN	hypothetical protein		1.3.3.	2.6.5.1.	3.2.2.	6.8.
BSU05420	-3.68181	-2.64221	-1.47178		ydfI	transcriptional regulator		3.4.2.1.	6.4.
BSU30810	-3.68282	-2.009	-0.943903		ytxM	esterase		2.6.2.8.
BSU30820	-3.68738	-2.06541	-1.62135		menD	2-succinyl-5-enolpyruvyl-6-hydroxy-3-cyclohexene-1-carboxylate synthase		2.6.2.8.	6.1.
BSU22440	-3.6895	-1.10526	-4.75188		birA	bifunctional protein BirA		2.4.2.1.	2.6.2.1.	3.4.2.5.	3.4.3.	6.1.
BSU16430	-3.70443	-3.57085	-2.27071		cheA	chemotaxis protein CheA		3.3.3.2.	3.4.2.2.1.	4.1.1.1.	6.2.	6.4.
BSU27420	-3.70624	-2.22752	-1.59829		yrrI	hypothetical protein		4.2.1.3.
BSU24040	-3.70846	-2.69459	-3.21922		bkdAB	2-oxoisovalerate dehydrogenase subunit beta		2.3.2.8.
BSU06570	-3.72349	-1.1623	-1.3048		yerB	lipoprotein		5.2.	6.2.	6.4.
BSU22210	-3.72368	-1.99106	-1.29667		yprB	hypothetical protein		6.7.
BSU15190	-3.72546	-2.44914	-2.91388		mraY	phospho-n-acetylmuramoyl-pentapeptide-transferase		1.1.1.1.	2.6.1.1.	6.1.	6.2.
BSU23680	-3.72779	-6.08263	2.25531		yqjZ	hypothetical protein		6.7.
BSU38200	-3.72969	-2.96135	-2.80084		galK	galactokinase		2.2.2.8.
BSU38220	-3.73084	-2.63796	-1.47794		ywcC	HTH-type transcriptional regulator YwcC		3.4.2.5.	4.1.2.
BSU33460	-3.73306	-2.57209	-1.41453		yvgT	hypothetical protein		1.2.3.	6.2.
BSU31980	-3.73801	-3.53183	-1.28939		dhbE	2,3-dihydroxybenzoate-AMP ligase		1.3.3.	2.6.5.1.
BSU02230	-3.74037	-1.35326	-1.60957		purT	phosphoribosylglycinamide formyltransferase		2.5.2.1.
BSU_misc_RNA_61	-3.74246	-2.43378	-0.541969		not found
BSU22640	-3.74484	-0.802426	-0.188559		trpB	tryptophan synthase beta chain		2.3.1.10.
BSU16270	-3.74615	-3.46485	-3.24644		fliK	flagellar hook-length control protein		4.1.1.2.
BSU24070	-3.74725	-2.70691	-3.33691		buk	butyrate kinase		2.3.2.8.
BSU24030	-3.7628	-3.19105	-3.09552		bkdB	lipoamide acyltransferase component of branched-chain alpha-keto acid dehydrogenase complex		2.3.2.8.
BSU32460	-3.76442	-2.50923	-2.26054		pucM	5-hydroxyisourate hydrolase		2.5.1.
BSU31960	-3.77111	-4.25705	-3.41343		dhbF	dimodular nonribosomal peptide synthase		1.3.3.	2.6.5.1.	6.2.	6.4.
BSU13210	-3.77664	-4.15695	-4.52163		thiX	HMP/thiamine permease protein YkoC		1.2.1.	2.6.2.3.	6.2.
BSU15150	-3.77717	-0.518525	1.64335		ftsL	cell division protein FtsL		1.1.7.	6.1.	6.2.
BSU31690	-3.77974	-1.01782	-1.68739		comP	sensor histidine kinase		3.1.5.	3.3.3.2.	3.4.2.2.1.	4.1.3.	6.2.	6.4.
BSU30035	-3.79021	-2.63806	-1.5784		ytzG	RNA pseudouridine synthase		3.3.1.2.
BSU13230	-3.7915	-3.22786	-4.85032		thiV	HMP/thiamine permease protein YkoE		1.2.1.	2.6.2.3.	6.2.
BSU22260	-3.793	-0.78791	0.605808		yppF	hypothetical protein		6.7.
BSU22050	-3.79391	-2.29665	0.122189		bcsA	chalcone synthase		2.6.6.1.	4.3.12.	6.2.
BSU13740	-3.79568	-3.69736	-1.5299		queE	7-carboxy-7-deazaguanine synthase		3.3.1.6.
BSU01680	-3.8078	-3.04511	-1.37478		ybbF	PTS system EIIBC component YbbF		1.1.3.2.	1.2.2.	2.2.2.17.	6.4.
BSU39610	-3.80895	-3.5232	-2.28853		yxeB	iron(3+)-hydroxamate-binding protein YxeB		1.2.1.	1.3.3.	2.6.5.1.
BSU27729	-3.81535	-1.92996	-1.43817		yrzS	membrane protein		6.7.
BSU37700	-3.83155	-3.60006	-6.83182		bacE	bacilysin exporter BacE		2.6.6.1.	4.3.12.	6.2.
BSU07920	-3.83906	-3.94088	-2.66367		yfkE	cation exchanger YfkE		1.2.3.	1.3.1.	4.2.1.3.	4.3.1.
BSU25310	-3.84492	-1.91079	-1.11574		dgkA	undecaprenol kinase		1.1.1.2.	2.6.1.2.	6.2.
BSU_misc_RNA_40	-3.84757	-2.47517	-0.857304		not found
BSU38270	-3.84874	-3.81123	-5.55969		efeM	iron uptake system component EfeM		1.2.3.	1.3.3.	2.6.5.1.	6.2.
BSU32510	-3.85426	-2.00102	-1.86006		pucA	xanthine dehydrogenase subunit A		2.5.1.
BSU39810	-3.86479	-3.74744	-3.1021		csbC	metabolite transport protein CsbC		1.2.3.	4.3.1.	6.2.
BSU25569	-3.87305	-1.72835	-3.53575		yqzM	membrane protein		6.7.
BSU27160	-3.90221	1.82616	2.46045		cypB	bifunctional P-450/NADPH-P450 reductase 2		2.1.3.	2.4.3.	4.3.2.	6.2.
BSU22980	-3.90254	0.166569	1.7029		ypbG	hypothetical protein		4.3.2.
BSU33130	-3.91827	-1.07889	-1.73516		liaI	protein LiaI		4.3.8.	4.3.11.	6.2.
BSU17110	-3.9218	-2.04076	-1.01873		pksD	polyketide biosynthesis acyltransferase homolog PksD		2.6.6.1.	4.3.12.
BSU18110	-3.92698	-2.22249	-1.77244		ynfC	hypothetical protein		6.2.	6.7.
BSU22450	-3.95224	-5.24631	-1.21462		cca	CCA-adding enzyme		3.3.1.6.	6.1.
BSU30220	-3.95811	-3.81256	-3.82264		bioF	8-amino-7-oxononanoate synthase		2.6.2.1.
BSU23960	-3.95882	-3.63557	-5.14124		artR	arginine transport ATP-binding protein ArtM		1.2.1.	2.3.1.3.	6.2.
BSU16700	-3.97066	-1.46019	-0.122724		ylxY	hypothetical protein		6.6.
BSU12930	-3.98419	-3.20259	-3.29637		dppB	dipeptide transport system permease protein DppB		1.2.1.	2.3.3.4.	6.2.
BSU11900	-4.01407	-3.72477	-3.79745		yjcL	membrane protein		6.7.
BSU32470	-4.02196	-1.86928	-0.984521		pucE	xanthine dehydrogenase subunit E		2.5.1.
BSU25260	-4.02632	-5.28689	-4.84186		glyS	glycine--tRNA ligase beta subunit		3.3.1.7.	6.1.
BSU22790	-4.02899	-2.4129	-1.11223		hbs	DNA-binding protein HU 1		3.1.2.	6.1.	6.2.	6.4.
BSU17280	-4.02949	-1.86064	-1.1142		ymaD	hypothetical protein		6.7.
BSU15200	-4.0345	-2.84778	-2.01056		murD	UDP-N-acetylmuramoylalanine--D-glutamate ligase		1.1.1.1.	2.6.1.1.	6.1.
BSU38280	-4.04148	-3.43605	-2.49322		efeU	ferrous iron permease EfeU		1.2.3.	1.3.3.	2.6.5.1.	6.2.
BSU13240	-4.04929	-2.69913	-3.61639		thiU	HMP/thiamine-binding protein YkoF		1.2.1.	2.6.2.3.	6.2.
BSU04290	-4.06445	-2.32943	-1.89166		ydaL	hypothetical protein		6.2.	6.7.
BSU08780	-4.065	-2.66508	-0.729603		ygaJ	peptidase YgaJ		6.7.
BSU28330	-4.0803	-1.8237	-1.83637		ysnE	N-acetyltransferase YsnE		6.6.
BSU40320	-4.08808	-2.99129	-1.5761		argI	arginase		2.3.2.3.
BSU30800	-4.10562	-1.6588	-0.878961		menB	1,4-dihydroxy-2-naphthoyl-CoA synthase		2.6.2.8.	6.1.	6.4.
BSU40340	-4.14386	-6.24008	-3.92996		rocD	ornithine aminotransferase		2.3.2.3.
BSU16110	-4.16255	-2.93319	-2.4754		dprA	protein smf		3.1.4.	3.1.5.	4.1.3.
BSU27670	-4.17128	-2.94157	-0.542218		spoVB	stage V sporulation protein B		1.1.1.1.	2.6.1.1.	4.3.1.2.
BSU03790	-4.17474	-1.579	-5.44297		yclM	aspartokinase 3		2.3.1.5.
BSU10450	-4.18105	-3.35453	-4.04772		yhjB	symporter
BSU37710	-4.18228	-3.81744	-2.28651		bacD	alanine-anticapsin ligase BacD		2.6.6.1.	4.3.12.
BSU36520	-4.1831	-2.83449	-2.13551		glnK	nitrogen regulatory PII-like protein		2.3.1.1.	3.4.2.6.	6.2.
BSU36650	-4.19602	-2.88268	-7.2767		ureB	urease subunit beta		2.3.3.2.
BSU38550	-4.2132	-3.19652	-2.41552		ywaA	branched-chain-amino acid aminotransferase 2		2.3.1.9.
BSU23970	-4.21743	-3.00888	-5.06523		artQ	arginine transport system permease protein ArtQ		2.3.1.3.	1.2.1.	6.2.
BSU16240	-4.21808	-3.01354	-2.4742		fliI	flagellum-specific ATP synthase		4.1.1.2.
BSU03850	-4.2459	-1.9814	-0.207733		ycnC	TetR family transcriptional regulator		3.4.2.5.
BSU09410	-4.26328	-0.869594	0.0887804		phoA	alkaline phosphatase		2.6.3.
BSU38350	-4.27629	-0.506603	0.462954		ywbE	hypothetical protein		6.7.
BSU16340	-4.27679	-3.53862	-2.76994		fliZ	flagellar biosynthetic protein FliZ		4.1.1.2.	6.2.
BSU32430	-4.27688	-3.72893	-2.8406		pucJ	uric acid permease PucJ		1.2.3.	2.5.1.	6.2.
BSU10020	-4.2783	-1.84129	-1.44007		serC	phosphoserine aminotransferase		2.3.1.6.
BSU15710	-4.29757	-1.90706	-1.29201		priA	primosomal protein N'		3.1.1.	6.1.
BSU19580	-4.30039	-3.95133	-3.3081		yodF	symporter		1.2.3.	2.3.4.	6.2.
BSU09420	-4.32588	-3.02109	-2.84915		lytE	peptidoglycan endopeptidase LytE
BSU31990	-4.36559	-4.11023	-1.2127		dhbC	isochorismate synthase DhbC		1.3.3.	2.6.5.1.	6.4.
BSU14520	-4.36852	-0.828784	-0.214006		adeC	adenine deaminase		2.5.1.
BSU_misc_RNA_11	-4.39213	-1.67292	-0.341782		not found
BSU31540	-4.3945	-1.9979	-2.76795		yufN	lipoprotein		2.5.2.1.	6.2.
BSU23300	-4.39573	0.00208166	2.16664		ypuD	hypothetical protein		4.3.1.	4.3.2.
BSU38250	-4.40624	-4.35393	-3.2608		ywbO	hypothetical protein		4.3.2.
BSU22660	-4.40665	-0.834238	-0.0392531		trpC	indole-3-glycerol phosphate synthase		2.3.1.10.
BSU14100	-4.40688	-1.19556	-3.59259		ykuJ	hypothetical protein		6.7.
BSU33320	-4.47062	-5.29666	-2.58186		fhuD	iron(3+)-hydroxamate-binding protein FhuD		1.2.1.	1.3.3.	2.6.5.1.
BSU37720	-4.48518	-3.33365	-2.56559		bacC	bacilysin biosynthesis oxidoreductase		2.6.6.1.	4.3.12.
BSU33430	-4.48637	-0.414158	-1.09521		yvgQ	sulfite reductase [NADPH] hemoprotein beta-component		2.6.4.
BSU12940	-4.50426	-3.31622	-3.71581		dppC	dipeptide transport system permease protein DppC		1.2.1.	2.3.3.4.	6.2.
BSU02390	-4.51036	-3.78846	-4.96241		ybgE	branched-chain-amino acid transaminase 1		2.3.1.9.
BSU17480	-4.52052	-2.22384	-3.05202		ynzF	hypothetical protein		6.7.
BSU30190	-4.56652	-7.70132	-4.93389		bioI	biotin biosynthesis cytochrome P450		2.6.2.1.
BSU31700	-4.58922	-0.733674	-1.12827		comX	competence pheromone		3.1.5.	3.4.8.	4.1.3.
BSU27550	-4.59068	-1.65276	-1.24522		aspS	aspartate--tRNA ligase		3.3.1.7.	6.1.	6.4.
BSU38499	-4.5932	-1.05332	-1.11292		ywzH	membrane protein		6.7.
BSU04570	-4.59595	-1.10251	-1.0492		murF	UDP-N-acetylmuramoyl-tripeptide--D-alanyl-D-alanine ligase		1.1.1.1.	2.6.1.1.	4.3.2.	6.1.
BSU24050	-4.60981	-3.0099	-3.21375		bkdAA	2-oxoisovalerate dehydrogenase subunit alpha		2.3.2.8.
BSU19370	-4.63169	-0.708955	0.111273		sucA	2-oxoglutarate dehydrogenase E1 component		2.2.1.4.	6.4.
BSU22680	-4.63183	-0.814455	-0.346288		trpE	anthranilate synthase component 1		2.3.1.10.
BSU22690	-4.63746	-2.94678	-2.27373		aroH	chorismate mutase AroH		2.3.1.10.
BSU11430	-4.65471	-1.16096	-0.984215		oppA	oligopeptide ABC transporter binding lipoprotein		1.2.1.	2.3.3.4.	3.1.5.	3.4.7.	4.1.3.	4.2.2.	6.2.
BSU26880	-4.66318	-0.22837	-0.377022		yraM	isomerase		6.7.
BSU09630	-4.67015	-0.887393	-0.247943		yhdX	hypothetical protein		6.7.
BSU02060	-4.69417	1.50082	-0.320243		ybxG	transporter		1.2.3.	6.2.
BSU16410	-4.71502	-3.82972	-3.2773		ylxH	flagellum site-determining protein YlxH		4.1.1.3.	4.3.11.
BSU22600	-4.72589	-1.81637	-1.01342		aroE	3-phosphoshikimate 1-carboxyvinyltransferase		2.3.1.10.
BSU16420	-4.728	-4.23792	-3.81918		cheB	chemotaxis response regulator protein-glutamate methylesterase		4.1.1.1.	6.4.
BSU14860	-4.73285	-2.66728	-1.99749		pycA	pyruvate carboxylase		2.2.1.4.	6.2.
BSU05930	-4.76018	-0.504404	-2.079		rimI	ribosomal-protein-alanine acetyltransferase		3.3.1.9.	3.3.3.4.
BSU31560	-4.77395	-2.92027	-3.79045		yufP	ABC transporter permease		1.2.1.	2.5.2.1.	6.2.
BSU32440	-4.77547	-4.11906	-3.29046		pucK	uric acid permease PucK		1.2.3.	2.5.1.	6.2.
BSU24910	-4.783	-1.75522	-0.242296		yqgM	glycosyltransferase YqgM		6.7.
BSU22710	-4.78956	-1.54121	-1.50771		aroF	chorismate synthase		2.3.1.10.	6.4.
BSU18450	-4.79351	-3.15586	-5.25859		gltA	glutamate synthase [NADPH] large chain		2.3.1.1.	6.2.	6.4.
BSU32240	-4.80747	-2.0431	-2.70015		thrB	homoserine kinase		2.3.1.5.
BSU16720	-4.80755	-1.7771	0.633316		ymxH	hypothetical protein		4.2.1.3.
BSU16290	-4.8275	-3.77083	-3.15183		flgG	flagellar basal-body rod protein FlgG		4.1.1.2.	6.2.
BSU40280	-4.82855	-0.241679	-11.6439		yycO	hypothetical protein		4.2.1.3.
BSU25800	-4.82909	0.937304	0.482174		yqcK	hypothetical protein		4.2.1.3.	5.1.3.	6.2.
BSU16310	-4.83004	-2.32651	-3.42327		fliM	flagellar motor switch protein FliM		4.1.1.2.	6.2.
BSU32970	-4.83761	-0.550442	-1.75735		not found			6.10.
BSU22720	-4.84308	-1.93662	-3.38827		cheR	chemotaxis protein methyltransferase		3.3.3.5.	4.1.1.1.
BSU32260	-4.91335	0.379937	-0.911018		hom	homoserine dehydrogenase		2.3.1.5.	2.3.1.8.	6.2.
BSU12980	-4.91582	-3.39374	-2.60705		ykfB	L-Ala-D/L-Glu epimerase
BSU19350	-4.92096	-3.18081	-3.36625		yocS	sodium-dependent transporter YocS		1.2.3.	6.2.
BSU16300	-4.93055	-3.94661	-3.69013		fliL	flagellar protein FliL		4.1.1.2.	6.2.
BSU02080	-4.95384	-0.326336	1.67186		ybxH	hypothetical protein		4.2.1.3.
BSU37760	-4.97406	-5.8839	-4.31177		rocC	amino acid permease RocC		1.2.3.	2.3.1.3.	2.3.2.3.	6.2.
BSU13590	-4.97538	-2.46079	-3.48381		mtnW	2,3-diketo-5-methylthiopentyl-1-phosphate enolase		2.3.1.8.
BSU30320	-4.97567	-2.77351	-2.19835		leuS	leucine--tRNA ligase		3.3.1.7.	6.1.
BSU15780	-4.9969	-2.9311	-3.31135		yloQ	ribosome biogenesis GTPase RsgA		1.1.5.	3.3.1.4.	6.3.	6.4.
BSU13600	-4.99964	-2.78441	-2.54908		mtnX	2-hydroxy-3-keto-5-methylthiopentenyl-1-phosphate phosphatase		2.3.1.8.
BSU32450	-5.00125	-3.84874	-3.60532		pucL	urate oxidase with peroxide reductase N-terminal domain		2.5.1.
BSU16400	-5.01993	-3.4835	-3.39556		flhF	flagellar biosynthesis protein FlhF		4.1.1.2.	6.2.
BSU_misc_RNA_12	-5.03287	-2.11331	-2.1134		not found
BSU37730	-5.05692	-2.00151	-3.02289		bacB	bacilysin biosynthesis protein BacB		2.6.6.1.	4.3.12.
BSU16350	-5.06262	-3.45253	-5.37866		fliP	flagellar biosynthetic protein FliP		4.1.1.2.	6.2.
BSU38400	-5.06888	-3.17445	-2.02774		epr	minor extracellular protease epr		2.3.3.5.	3.3.5.	4.1.1.1.
BSU23100	-5.0967	-3.68746	-2.89097		sigX	RNA polymerase sigma factor SigX		3.2.1.2.	3.4.1.1.	4.3.2.	6.2.
BSU10350	-5.09682	-6.00714	-4.56958		yhfS	acetyl-CoA acetyltransferase		6.6.
BSU_misc_RNA_15	-5.09953	-2.62469	-1.66494		not found
BSU32230	-5.10163	-2.03788	-1.63632		yuxL	peptidase YuxL		6.6.
BSU02360	-5.10501	-1.66211	-1.72324		nagBB	glucosamine-6-phosphate deaminase 2		1.1.3.2.	2.2.2.17.
BSU36668	-5.10696	-1.51991	-3.36196		not found			6.7.
BSU18440	-5.12361	-0.0482194	-6.70815		gltD	glutamate synthase [NADPH] small chain		2.3.1.1.
BSU16370	-5.13408	-4.27878	-3.27301		fliR	flagellar biosynthetic protein FliR		4.1.1.2.	6.2.
BSU34190	-5.16822	-3.30401	-2.49842		yvfH	L-lactate permease		1.2.3.	2.2.2.1.	6.2.
BSU36660	-5.19544	-2.21857	-3.77195		ureA	urease subunit gamma		2.3.3.2.
BSU16260	-5.20939	-3.25286	-2.37147		ylxF	FlaA locus 22.9 kDa protein		6.7.
BSU09460	-5.22483	-4.5381	-6.62458		ctrA	amino acid permease		1.2.3.	2.3.1.9.	2.3.2.8.	6.2.
BSU10460	-5.24479	-4.57023	-3.29208		yhjC	membrane protein		6.7.
BSU31930	-5.27125	-3.9368	-2.70063		ald	alanine dehydrogenase		2.3.2.6.
BSU30210	-5.27625	-5.19187	-4.6207		bioD	ATP-dependent dethiobiotin synthetase BioD		2.6.2.1.
BSU_misc_RNA_31	-5.29464	-3.42722	-1.69883		not found
BSU11870	-5.30585	-2.50654	-3.23964		yjcI	cystathionine gamma-synthase/O-acetylhomoserine		2.3.1.8.
BSU16210	-5.3064	-2.13491	-2.12344		fliF	flagellar M-ring protein		4.1.1.2.	6.2.
BSU34650	-5.31895	-1.00658	-0.719017		yvdC	hypothetical protein		6.7.
BSU12960	-5.32521	-3.43548	-2.6343		dppE	dipeptide ABC transporter substrate-binding protein		1.2.1.	2.3.3.4.	6.2.
BSU02410	-5.33042	-1.34654	-1.07919		mmuM	homocysteine S-methyltransferase YbgG		6.6.
BSU02350	-5.38833	-3.63367	-0.902944		nagP	PTS system glucosamine-specific EIICBA component		1.1.3.2.	1.2.2.	2.2.2.17.	6.2.	6.4.
BSU34020	-5.39032	-2.00357	-2.20816		yvbX	glycosylase YvbX		6.7.
BSU13580	-5.41536	-2.92332	-3.17598		ykrV	transaminase MtnE		2.3.1.8.
BSU_misc_RNA_21	-5.43033	-3.08176	-2.79418		not found
BSU13570	-5.43827	-2.26142	-1.78249		mtnU	hydrolase		6.7.
BSU17120	-5.43906	-3.89513	-1.62737		pksE	polyketide biosynthesis protein PksE		2.6.6.1.	4.3.12.
BSU16390	-5.47846	-4.05043	-2.6866		flhA	flagellar biosynthesis protein FlhA		4.1.1.2.	6.2.
BSU22650	-5.49097	-0.714659	0.632707		trpF	N-(5'-phosphoribosyl)anthranilate isomerase		2.3.1.10.
BSU_misc_RNA_62	-5.50944	-1.81569	-1.57477		not found
BSU24920	-5.51521	-3.16099	-1.49121		yqgL	hypothetical protein		6.7.
BSU03220	-5.5322	-2.67993	-2.89176		ycgO	symporter		1.2.3.	2.3.1.2.	2.3.2.2.	6.2.
BSU14170	-5.54409	-4.25223	-2.42492		ykuP	flavodoxin-2
BSU31945	-5.54449	-4.4809	-3.24232		yukJ	hypothetical protein		6.7.
BSU16230	-5.54488	-2.6982	-2.8773		fliH	flagellar assembly protein FliH		4.1.1.2.
BSU32250	-5.55873	-1.78552	-1.22136		thrC	threonine synthase		2.3.1.5.
BSU_tRNA_1	-5.58629	-2.24659	1.10034		not found			3.3.1.5.
BSU32500	-5.6054	-2.13952	-2.39063		pucB	purine catabolism protein PucB		2.5.1.
BSU39230	-5.60865	-2.71351	-2.55911		wapA	wall-associated protein
BSU16220	-5.62936	-2.81718	-1.48056		fliG	flagellar motor switch protein FliG		4.1.1.2.	6.2.
BSU28310	-5.66553	-3.16922	-4.29246		ilvB	acetolactate synthase large subunit		2.3.1.9.	6.4.
BSU34320	-5.66744	-2.64459	-2.68561		epsF	glycosyltransferase EpsF		4.1.2.
BSU14150	-5.687	-3.85643	-1.09826		ykuN	flavodoxin
BSU34800	-5.69905	-5.12669	-5.06061		cwlO	peptidoglycan DL-endopeptidase CwlO
BSU28270	-5.71487	-4.30643	-4.83347		leuB	3-isopropylmalate dehydrogenase		2.3.1.9.	6.4.
BSU_misc_RNA_18	-5.71655	-2.17692	-0.34349		not found
BSU22700	-5.7317	-1.84856	-1.52997		aroB	3-dehydroquinate synthase		2.3.1.10.
BSU11230	-5.76561	-1.89664	-8.78432		carA	carbamoyl-phosphate synthase arginine-specific small chain		2.3.1.3.
BSU11890	-5.84472	-7.36693	-2.15684		yjcK	ribosomal-protein-alanine acetyltransferase		3.3.1.9.	3.3.3.4.
BSU11470	-5.92437	-0.92577	-1.72441		oppF	oligopeptide transport ATP-binding protein OppF		1.2.1.	2.3.3.4.	3.1.5.	3.4.7.	4.1.3.	4.2.2.	6.2.
BSU13560	-5.9249	-2.42923	-4.06439		mtnK	methylthioribose kinase		2.3.1.8.	6.2.	6.4.
BSU16380	-5.95	-5.26715	-3.1783		flhB	flagellar biosynthetic protein FlhB		4.1.1.2.	6.2.
BSU13620	-5.9545	-3.09029	-3.81613		mtnD	acireductone dioxygenase		2.3.1.8.
BSU16280	-5.97699	-3.0428	-3.14812		flgD	FlaA locus hypothetical protein YlxG		4.1.1.2.
BSU16330	-5.99797	-3.46562	-4.09541		cheY	chemotaxis protein CheY		3.4.2.1.	4.1.1.1.	6.4.
BSU16360	-6.02865	-4.88128	-3.30825		fliQ	flagellar biosynthetic protein FliQ		4.1.1.2.	6.2.
BSU_misc_RNA_17	-6.0663	-1.96584	-0.658082		not found
BSU32520	-6.11731	-4.62166	-3.65961		pucG	purine catabolism protein PucG		2.5.1.
BSU03070	-6.18339	-3.91983	-2.68273		mdr	multidrug resistance protein		1.2.3.	4.3.11.
BSU32040	-6.19753	0.503881	1.68841		yuiF	amino acid transporter YuiF		6.2.	6.7.
BSU28250	-6.20137	-4.14477	-4.55111		leuD	3-isopropylmalate dehydratase small subunit		2.3.1.9.
BSU36540	-6.23719	1.08462	1.11432		ywnJ	membrane protein		4.2.1.3.	4.3.2.	6.2.
BSU02580	-6.31013	-1.79698	-1.05318		ycbO	hypothetical protein		6.2.	6.7.
BSU13180	-6.32222	-3.29035	-4.53159		metE	5-methyltetrahydropteroyltriglutamate--homocysteine methyltransferase		2.3.1.8.	6.4.
BSU_misc_RNA_45	-6.37118	-4.10405	-3.56524		not found
BSU16320	-6.38291	-4.76694	-3.24889		fliY	flagellar motor switch phosphatase FliY		4.1.1.1.	4.1.1.2.	6.2.	6.4.
BSU11450	-6.45591	-1.77014	-1.7881		oppC	oligopeptide transport system permease protein OppC		1.2.1.	2.3.3.4.	3.1.5.	3.4.7.	4.1.3.	4.2.2.	6.2.
BSU11350	-6.46324	-0.848407	-13.1657		yjaZ	hypothetical protein		4.2.1.3.
BSU21870	-6.49277	-1.74964	-3.64344		ilvD	dihydroxy-acid dehydratase		2.3.1.9.
BSU11440	-6.53881	-1.59198	-1.70824		oppB	oligopeptide transport system permease protein OppB		1.2.1.	2.3.3.4.	3.1.5.	3.4.7.	4.1.3.	4.2.2.	6.2.
BSU28300	-6.60324	-3.45574	-4.36082		ilvH	acetolactate synthase small subunit		2.3.1.9.
BSU11460	-6.63664	-1.60779	-1.61873		oppD	oligopeptide transport ATP-binding protein OppD		1.2.1.	2.3.3.4.	3.1.5.	3.4.7.	4.1.3.	4.2.2.	6.2.
BSU23980	-6.66717	-4.15002	-6.46668		artP	arginine-binding extracellular protein ArtP		1.2.1.	2.3.1.3.	6.2.
BSU18550	-6.66722	-3.00354	-5.47517		yoaC	sugar kinase YoaC		6.6.
BSU11010	-6.74638	-3.17129	-5.68104		yitJ	bifunctional homocysteine S-methyltransferase/5,10-methylenetetrahydrofolate reductase		2.3.1.8.	6.2.
BSU18908	-6.76739	-3.61596	-1.83356		yozY	hypothetical protein		6.7.
BSU28260	-6.78582	-4.45439	-4.65893		leuC	3-isopropylmalate dehydratase large subunit		2.3.1.9.	6.4.
BSU38960	-6.93502	-2.07053	-6.71841		yxjG	hypothetical protein		2.3.1.8.
BSU38950	-7.02021	-3.7606	-5.58425		yxjH	hypothetical protein		2.3.1.8.
BSU28280	-7.03191	-4.84862	-4.43419		leuA	2-isopropylmalate synthase		2.3.1.9.	6.2.
BSU33440	-7.08938	-0.268218	-1.45671		cysJ	sulfite reductase [NADPH] flavoprotein alpha-component		2.6.4.
BSU13220	-7.08997	-3.57578	-3.22893		thiW	HMP/thiamine import ATP-binding protein YkoD		1.2.1.	2.6.2.3.	6.2.
BSU39150	-7.13504	-6.45231	-1.20821		yxiJ	hypothetical protein		6.7.
BSU32530	-7.26472	-3.77622	-1.7761		yurH	allantoate amidohydrolase		2.5.1.
BSU16299	-7.35871	-3.63238	-3.91479		ylzI	hypothetical protein		6.7.
BSU13550	-7.37953	-3.29322	-4.80311		mtnA	methylthioribose-1-phosphate isomerase		2.3.1.8.	6.4.
BSU33880	-7.40639	-2.0142	-1.61498		yvbJ	membrane protein		6.2.	6.7.
BSU10750	-7.47952	-4.93556	-2.74393		yisK	hypothetical protein		6.6.
BSU11880	-7.47991	-4.05972	-3.66962		yjcJ	cystathionine beta-lyase MetC		2.3.1.8.
BSU18540	-7.87841	-4.10023	-9.40067		yoaB	transporter		1.2.3.	2.2.2.1.	6.2.
BSU28290	-7.93369	-4.36518	-4.74608		ilvC	ketol-acid reductoisomerase		2.3.1.9.	6.4.
BSU37780	-7.98136	-9.8837	-8.05026		rocA	1-pyrroline-5-carboxylate dehydrogenase		2.3.2.3.	6.4.
BSU09889	-7.98911	-3.22492	-1.27016		yhzD	hypothetical protein		6.7.
BSU14160	-8.24737	-4.46017	-1.64687		ykuO	hypothetical protein		6.7.
BSU13610	-8.30134	-3.40175	-3.66981		mtnB	methylthioribulose-1-phosphate dehydratase		2.3.1.8.
BSU31550	-8.3736	-3.47722	-4.48042		yufO	ABC transporter ATP-binding protein		1.2.1.	2.5.2.1.	6.2.
BSU30200	-8.4573	-4.12875	-4.24166		bioB	biotin synthase		2.6.2.1.
BSU33560	-8.50452	-5.74319	-2.44846		yvaD	hypothetical protein		6.2.	6.7.
BSU18850	-8.51753	-3.04088	-2.78109		yobD	XRE family transcriptional regulator		3.4.2.5.
BSU12570	-8.58796	-2.93874	-4.63599		xtmA	PBSX phage terminase small subunit		3.1.1.	5.1.1.
BSU18560	-8.87418	-2.42772	-4.2501		yoaD	2-hydroxyacid dehydrogenase YoaD		2.3.1.8.
BSU34880	-8.91837	0.964284	0.587343		hisA	1-(5-phosphoribosyl)-5-[(5-phosphoribosylamino)methylideneamino] imidazole-4-carboxamide isomerase		2.3.1.11.
BSU20430	-9.16061	-7.01076	-0.12288		yorC	hypothetical protein		5.1.2.
BSU34920	-9.43012	0.71323	1.2434		hisG	ATP phosphoribosyltransferase		2.3.1.11.
BSU24740	-9.49966	-1.51713	-2.20855		yqxL	magnesium transport protein CorA		1.2.3.	1.3.1.	4.3.1.	6.2.
BSU21300	-9.79642	-0.993491	-0.248112		yomM	recombinase-like protein YomM		5.1.2.
BSU09880	-9.9587	-11.7905	-1.64042		yhaR	enoyl-CoA hydratase/isomerase YhaR		6.2.	6.6.
BSU05450	-9.99438	-11.4427	-3.98125		ydfK	membrane protein		6.7.
BSU34900	-10.0608	0.58574	0.736428		hisB	imidazoleglycerol-phosphate dehydratase		2.3.1.11.
BSU24150	-10.081	3.4872	-1.16318		mmgC	acyl-CoA dehydrogenase		4.2.1.3.	6.6.
BSU34860	-10.2463	-0.459347	1.24391		hisI	histidine biosynthesis bifunctional protein HisIE		2.3.1.11.
BSU34890	-10.2613	0.0117929	0.765577		hisH	imidazole glycerol phosphate synthase subunit HisH		2.3.1.11.
BSU34870	-10.3181	-0.414857	0.469823		hisF	imidazole glycerol phosphate synthase subunit HisF		2.3.1.11.
BSU12780	-10.44	-5.54909	-3.53459		xepA	phage-like element PBSX protein XepA		1.1.3.1.	5.1.1.
BSU03690	-10.4653	-0.994185	12.7645		yczF	hypothetical protein		4.2.1.3.	6.2.
BSU24690	-10.4781	0.343867	0.475191		comGE	ComG operon protein 5		3.1.5.	4.1.3.
BSU34910	-10.5368	0.401435	1.0891		hisD	histidinol dehydrogenase		2.3.1.11.
BSU12630	-10.6685	-11.163	-2.45171		xkdI	phage-like element PBSX protein XkdI		5.1.1.
BSU10600	-10.6865	-1.87801	-2.22849		yhjQ	cysteine-rich protein YhjQ		4.2.1.3.
BSU18898	-10.7217	-14.1462	-0.845507		yozW	hypothetical protein		6.7.
BSU20920	-10.8025	4.90887	1.16383		yopE	hypothetical protein		5.1.2.
BSU11770	-10.8592	-1.16817	-0.243787		cotW	spore coat protein W		4.2.1.1.
BSU21150	-10.865	-1.87098	-6.13742		yonB	hypothetical protein		5.1.2.
BSU07760	-10.8794	0.0560223	-1.41879		yfkT	spore germination protein YfkT		4.3.1.	6.2.
BSU05350	-10.951	-2.85286	-2.14511		ydfB	N-acetyltransferase YdfB		4.3.11.
BSU34930	-11.0275	1.04251	1.49607		hisZ	ATP phosphoribosyltransferase regulatory subunit		3.3.1.7.
BSU17320	-11.0478	0.814786	-1.94965		ymaF	hypothetical protein		4.2.1.3.
BSU20510	-11.1503	-4.92233	-10.4381		yoqU	hypothetical protein		5.1.2.
BSU40450	-11.1646	-1.82288	-2.84861		yycD	hypothetical protein		4.3.1.
BSU17170	-11.2617	-1.03327	-1.34318		pksI	polyketide biosynthesis enoyl-CoA isomerase PksI		2.6.6.1.	4.3.12.
BSU36030	-11.3916	-5.73802	1.13038		ywrK	arsenical pump membrane protein		1.2.3.	4.3.10.	6.2.
BSU01935	-11.418	0.0690547	-0.376941		skfC	sporulation-killing factor biosynthesis protein SkfC		4.3.13.
BSU19930	-11.4489	0.450337	10.8337		yotC	hypothetical protein		5.1.2.	6.6.
BSU12180	-11.4671	1.59509	-1.37791		yjhA	lipoprotein		6.2.	6.7.
BSU18849	-11.5023	-9.77893	-3.69487		yozV	membrane protein		6.7.
BSU23930	-11.5748	-1.35483	-3.25559		yqjC	hypothetical protein		4.2.1.3.
BSU40259	-11.5906	-2.09029	-1.71299		yyzG	membrane protein		6.7.
BSU18819	-11.592	-0.341288	-12.3574		not found			6.7.
BSU17550	-11.6093	-8.07109	-1.1026		ynaG	hypothetical protein		6.2.	6.7.
BSU21160	-11.6486	-2.49026	3.09943		yonA	hypothetical protein		5.1.2.
BSU18940	-11.652	-1.63075	-0.383194		yozK	DNA repair protein UvrX		3.1.4.
BSU25850	-11.7802	2.39277	1.7234		yqzI	hypothetical protein		5.1.3.
BSU14660	-11.8063	-3.08455	-0.434005		ykzI	hypothetical protein		4.3.1.
BSU18709	-11.9281	-1.54286	11.3467		yozT	hypothetical protein		6.7.
BSU01600	-11.9339	-3.49659	-3.48818		ybbA	hypothetical protein		1.3.3.	2.6.5.1.
BSU26760	-11.9494	-0.11457	1.07687		yrdC	isochorismatase		6.7.
BSU25880	-11.9657	2.11753	-0.266002		yqxJ	hypothetical protein		5.1.3.
BSU28099	-12.0016	12.6355	10.7298		yszA	membrane protein		6.7.
BSU17140	-12.0115	-1.4436	-12.9498		pksF	polyketide biosynthesis malonyl-ACP decarboxylase PksF		2.6.6.1.	4.3.12.
BSU20120	-12.0669	0.18663	1.04199		yosH	hypothetical protein		5.1.2.
BSU10940	-12.0732	-1.27357	-1.1993		yitC	2-phosphosulfolactate phosphatase		4.2.1.3.
BSU26960	-12.0755	-0.648606	-3.47839		yraF	spore coat protein F		4.2.1.1.
BSU12619	-12.1305	-0.237265	-3.69153		ykzL	hypothetical protein		5.1.1.
BSU17820	-12.156	-2.93777	-4.17885		yndL	hypothetical protein		4.2.1.3.	6.2.
BSU24400	-12.2611	-8.03067	-7.39101		spoIIIAD	stage III sporulation protein AD		3.3.4.	4.2.1.3.	6.2.
BSU12640	-12.3016	-3.34724	-4.71364		xkdJ	phage-like element PBSX protein XkdJ		5.1.1.
BSU17150	-12.3147	-1.25527	-2.20019		pksG	polyketide biosynthesis 3-hydroxy-3-methylglutaryl-ACP synthase PksG		2.6.6.1.	4.3.12.
BSU37790	-12.3282	-5.72327	-11.1982		rocG	catabolic NAD-specific glutamate dehydrogenase RocG		2.3.2.3.	3.4.2.6.	3.4.3.
BSU12539	-12.3723	-11.8647	-3.01287		ykzK	hypothetical protein		5.1.1.
BSU19689	-12.4185	-13.0872	-12.225		yokU	hypothetical protein		4.2.1.3.
BSU05520	-12.4458	-3.17485	-1.11723		ydzH	hypothetical protein		6.7.
BSU20580	-12.4602	0.396159	0.92097		yoqM	hypothetical protein		5.1.2.
BSU08800	-12.5877	-0.669818	-0.766538		ygaK	FAD-linked oxidoreductase YgaK		6.6.
BSU18170	-12.6808	-1.6462	1.43558		yngA	membrane protein		6.7.
BSU18930	-12.7186	-12.7525	-2.53437		yobH	DNA repair protein		3.1.4.
BSU12190	-12.883	-1.10088	1.26243		yjhB	ADP-ribose pyrophosphatase YjhB		3.1.4.
BSU11055	-12.9687	0.317338	-0.16992		yitO	hypothetical protein		6.2.	6.7.
BSU08670	-13.0873	2.2981	-0.110686		ygaB	hypothetical protein		6.7.
BSU32950	-13.1351	-1.02746	-0.224966		yusW	hypothetical protein		4.2.1.3.
BSU08050	-13.1614	-4.5303	-1.1055		yfjL	hypothetical protein		3.3.1.3.
BSU01980	-13.2054	-1.02087	0.994292		skfH	thioredoxin		6.7.
BSU10690	-13.2326	-2.59535	-1.2188		gerPD	spore germination protein GerPD		4.2.4.
BSU18140	-13.3257	-1.50081	-2.95506		ynfE	hypothetical protein		4.2.1.3.	6.4.
BSU06034	-13.4449	-1.03319	0.20583		not found			6.10.
BSU13789	-13.4488	-4.97259	-0.587811		ykzQ	hypothetical protein		6.7.
BSU06130	-13.4519	-1.84451	0.170437		ydjC	hypothetical protein		6.7.
BSU37770	-13.4834	-8.62542	-6.54793		rocB	arginine utilization protein RocB		2.3.2.3.
BSU39190	-13.5372	-3.3381	0.55331		yxiG	hypothetical protein		6.7.
BSU31279	-13.5599	-1.89927	-2.6612		yuzH	hypothetical protein		6.7.
BSU39129	-13.9328	-1.84545	-12.8635		not found			6.7.
BSU32469	-14.1106	-2.05053	-2.66658		yuzJ	hypothetical protein		6.7.
BSU18820	-14.2486	-2.6273	-2.3864		yobB	hypothetical protein		6.7.
BSU11070	-14.6547	-0.361744	1.0805		yitP	hypothetical protein		6.2.	6.7.
BSU36470	-15.4441	-7.97465	-4.97147		pucI	allantoin permease		1.2.3.	2.5.1.	6.2.
BSU39200	-15.7629	-2.34749	-2.41859		yxzC	hypothetical protein		6.7.
BSU16250	-16.6759	-3.89504	-1.14068		fliJ	flagellar FliJ protein		4.1.1.2.	6.2.
BSU19579	-19.0034	-3.72916	-1.8602		yoyD	membrane protein		6.7.
Category legend
Based on http://subtiwiki.uni-goettingen.de/
1. Cellular processes
	1.1. Cell wall and cell division
		1.1.1. Cell wall synthesis
			1.1.1.1. Biosynthesis of peptidoglycan
			1.1.1.2. Biosynthesis of lipoteichoic acid
			1.1.1.3. Biosynthesis of teichoic acid
			1.1.1.4. Biosynthesis of teichuronic acid
			1.1.1.5. Penicillin-binding proteins
		1.1.2. Cell shape
		1.1.3. Cell wall degradation/ turnover
			1.1.3.1. Autolysis
			1.1.3.2. Utilization of cell wall components
		1.1.4. Capsule biosynthesis and degradation
		1.1.5. Cell wall/ other
		1.1.6. Membrane dynamics
		1.1.7. Cell division
	1.2. Transporters
		1.2.1. ABC transporters
		1.2.2. Phosphotransferase systems
		1.2.3. Transporters/ other
	1.3. Homeostasis
		1.3.1. Metal ion homeostasis (K, Na, Ca, Mg)
		1.3.2. Trace metal homeostasis (Cu, Zn, Ni, Mn, Mo)
		1.3.3. Acquisition of iron
		1.3.4. pH homeostasis
2. Metabolism
	2.1. Electron transport and ATP synthesis
		2.1.1. Regulators of electron transport
		2.1.2. Respiration
			2.1.2.1. Terminal oxidases
			2.1.2.2. Anaerobic respiration
			2.1.2.3. Respiration/ other
		2.1.3. Electron transport/ other
		2.1.4. ATP synthesis
	2.2. Carbon metabolism
		2.2.1. Carbon core metabolism
			2.2.1.1. Glycolysis
			2.2.1.2. Gluconeogenesis
			2.2.1.3. Pentose phosphate pathway
			2.2.1.4. TCA cycle
			2.2.1.5. Overflow metabolism
		2.2.2. Utilization of specific carbon sources
			2.2.2.1. Utilization of organic acids
			2.2.2.2. Utilization of acetoin
			2.2.2.3. Utilization of glycerol/ glycerol 3-phosphate
			2.2.2.4. Utilization of ribose
			2.2.2.5. Utilization of xylan/ xylose
			2.2.2.6. Utilization of arabinan/ arabinose/ arabitol
			2.2.2.7. Utilization of fructose
			2.2.2.8. Utilization of galactose
			2.2.2.9. Utilization of mannose
			2.2.2.10. Utilization of mannitol
			2.2.2.11. Utilization of glucitol
			2.2.2.12. Utilization of rhamnose
			2.2.2.13. Utilization of gluconate
			2.2.2.14. Utilization of glucarate/ galactarate
			2.2.2.15. Utilization of hexuronate
			2.2.2.16. Utilization of inositol
			2.2.2.17. Utilization of amino sugars
			2.2.2.18. Utilization of beta-glucosides
			2.2.2.19. Utilization of sucrose
			2.2.2.20. Utilization of trehalose
			2.2.2.21. Utilization of melibiose
			2.2.2.22. Utilization of maltose
			2.2.2.23. Utilization of starch/ maltodextrin
			2.2.2.24. Utilization of glucomannan
			2.2.2.25. Utilization of pectin
			2.2.2.26. Utilization of other polymeric carbohydrates
			2.2.2.27. Utilization of other pentoses and hexoses
	2.3. Amino acid/ nitrogen metabolism
		2.3.1. Biosynthesis/ acquisition of amino acids
			2.3.1.1. Biosynthesis/ acquisition of glutamate/ glutamine/ ammonium assimilation
			2.3.1.2. Biosynthesis/ acquisition of proline
			2.3.1.3. Biosynthesis/ acquisition of arginine
			2.3.1.4. Biosynthesis/ acquisition of aspartate/ asparagine
			2.3.1.5. Biosynthesis/ acquisition of lysine/ threonine
			2.3.1.6. Biosynthesis/ acquisition of serine/ glycine/ alanine
			2.3.1.7. Biosynthesis/ acquisition of cysteine
			2.3.1.8. Biosynthesis/ acquisition of methionine/ S-adenosylmethionine
			2.3.1.9. Biosynthesis/ acquisition of branched-chain amino acids
			2.3.1.10. Biosynthesis/ acquisition of aromatic amino acids
			2.3.1.11. Biosynthesis/ acquisition of histidine
		2.3.2. Utilization of amino acids
			2.3.2.1. Utilization of glutamine/ glutamate
			2.3.2.2. Utilization of proline
			2.3.2.3. Utilization of arginine/ ornithine
			2.3.2.4. Utilization of histidine
			2.3.2.5. Utilization of asparagine/ aspartate
			2.3.2.6. Utilization of alanine/ serine
			2.3.2.7. Utilization of threonine/ glycine
			2.3.2.8. Utilization of branched-chain amino acids
			2.3.2.9. Utilization of gamma-amino butyric acid
		2.3.3. Utilization of nitrogen sources other than amino acids
			2.3.3.1. Utilization of nitrate/ nitrite
			2.3.3.2. Utilization of urea
			2.3.3.3. Utilization of amino sugars
			2.3.3.4. Utilization of peptides
			2.3.3.5. Utilization of proteins
		2.3.4. Putative amino acid transporter
	2.4. Lipid metabolism
		2.4.1. Utilization of lipids
			2.4.1.1. Utilization of phospholipids
			2.4.1.2. Utilization of fatty acids
			2.4.1.3. Utilization of lipids/ other
		2.4.2. Biosynthesis of lipids
			2.4.2.1. Biosynthesis of fatty acids
			2.4.2.2. Biosynthesis of phospholipids
			2.4.2.3. Biosynthesis of isoprenoids
		2.4.3. Lipid metabolism/ other
	2.5. Nucleotide metabolism
		2.5.1. Utilization of nucleotides
		2.5.2. Biosynthesis/ acquisition of nucleotides
			2.5.2.1. Biosynthesis/ acquisition of purine nucleotides
			2.5.2.2. Purine salvage and interconversion
			2.5.2.3. Biosynthesis/ acquisition of pyrimidine nucleotides
			2.5.2.4. Biosynthesis/ acquisition of nucleotides/ other
		2.5.3. Metabolism of signalling nucleotides
		2.5.4. Nucleotide metabolism/ other
	2.6. Additional metabolic pathways
		2.6.1. Biosynthesis of cell wall components
			2.6.1.1. Biosynthesis of peptidoglycan
			2.6.1.2. Biosynthesis of lipoteichoic acid
			2.6.1.3. Biosynthesis of teichoic acid
			2.6.1.4. Biosynthesis of teichuronic acid
		2.6.2. Biosynthesis of cofactors
			2.6.2.1. Biosynthesis/ acquisition of biotin
			2.6.2.2. Biosynthesis/ acquisition of riboflavin/ FAD
			2.6.2.3. Biosynthesis/ acquisition of thiamine
			2.6.2.4. Biosynthesis of coenzyme A
			2.6.2.5. Biosynthesis of folate
			2.6.2.6. Biosynthesis of heme/ siroheme
			2.6.2.7. Biosynthesis of lipoic acid
			2.6.2.8. Biosynthesis of menaquinone
			2.6.2.9. Biosynthesis of molybdopterin
			2.6.2.10. Biosynthesis of NAD(P)
			2.6.2.11. Biosynthesis of pyridoxal phosphate
		2.6.3. Phosphate metabolism
		2.6.4. Sulfur metabolism
		2.6.5. Iron metabolism
			2.6.5.1. Acquisition of iron
			2.6.5.2. Biosynthesis of iron-sulfur clusters
		2.6.6. Miscellaneous metabolic pathways
			2.6.6.1. Biosynthesis of antibacterial compounds
			2.6.6.2. Biosynthesis of bacillithiol
			2.6.6.3. Biosynthesis of dipicolinate
			2.6.6.4. Biosynthesis of glycine betaine
			2.6.6.5. Biosynthesis of glycogen
			2.6.6.6. Metabolism of polyamines
3. Information processing
	3.1. Genetics
		3.1.1. DNA replication
		3.1.2. DNA condensation/ segregation
		3.1.3. DNA restriction/ modification
		3.1.4. DNA repair/ recombination
		3.1.5. Genetic competence
		3.1.6. Genetics/ other
	3.2. RNA synthesis and degradation
		3.2.1. Transcription
			3.2.1.1. RNA polymerase
			3.2.1.2. Sigma factors
			3.2.1.3. Transcription elongation/ termination
		3.2.2. RNA chaperones
		3.2.3. DEAD-box RNA helicases
		3.2.4. RNases
	3.3. Protein synthesis, modification and degradation
		3.3.1. Translation
			3.3.1.1. Ribosomal RNA
			3.3.1.2. rRNA modification and maturation
			3.3.1.3. Ribosomal proteins
			3.3.1.4. Ribosome assembly
			3.3.1.5. tRNA
			3.3.1.6. tRNA modification and maturation
			3.3.1.7. Aminoacyl-tRNA synthetases
			3.3.1.8. Translation factors
			3.3.1.9. Translation/ other
		3.3.2. Chaperones/ protein folding
		3.3.3. Protein modification
			3.3.3.1. Protein maturation
			3.3.3.2. Protein kinases
			3.3.3.3. Protein phosphatases
			3.3.3.4. Protein acetylases/ deacetylases
			3.3.3.5. Protein modification/ other
		3.3.4. Protein secretion
		3.3.5. Proteolysis
	3.4. Regulation of gene expression
		3.4.1. Sigma factors and their control
			3.4.1.1. Sigma factors
			3.4.1.2. Control of sigma factors
		3.4.2. Transcription factors and their control
			3.4.2.1. Two-component system response regulators
			3.4.2.2. Control of two-component response regulators
				3.4.2.2.1. Two-component sensor kinases
				3.4.2.2.2. Response regulator aspartate phosphatases
				3.4.2.2.3. Control of response regulators/ other
			3.4.2.3. PRD-type regulators
			3.4.2.4. Control of PRD-type regulators
			3.4.2.5. Transcription factors/ other
			3.4.2.6. Control of transcription factors (other than two-component systems)
		3.4.3. Trigger enzymes
		3.4.4. RNA binding regulators
		3.4.5. Regulators of core metabolism
		3.4.6. Transition state regulators
		3.4.7. Phosphorelay
		3.4.8. Quorum sensing
4. Lifestyles
	4.1. Exponential and early post-exponential lifestyles
		4.1.1. Motility and chemotaxis
			4.1.1.1. Signal transduction in motility and chemotaxis
			4.1.1.2. Flagellar proteins
			4.1.1.3. Motility and chemotaxis/ others
		4.1.2. Biofilm formation
		4.1.3. Genetic competence
	4.2. Sporulation and Germination
		4.2.1. Sporulation proteins
			4.2.1.1. Spore coat proteins
			4.2.1.2. Small acid-soluble spore proteins
			4.2.1.3. Sporulation proteins/ other
		4.2.2. Phosphorelay
		4.2.3. Sporulation/ other
		4.2.4. Germination
	4.3. Coping with stress
		4.3.1. General stress proteins (controlled by SigB)
		4.3.2. Cell envelope stress proteins (controlled by SigM, W, X, Y)
		4.3.3. Acid stress proteins (controlled by YvrI-YvrHa)
		4.3.4. Heat shock proteins
		4.3.5. Cold stress proteins
		4.3.6. Coping with hyper-osmotic stress
		4.3.7. Coping with hypo-osmotic stress
		4.3.8. Resistance against oxidative and electrophile stress
		4.3.9. Resistance against other toxic compounds (nitric oxide, phenolic acids, flavonoids, oxalate)
		4.3.10. Resistance against toxic metals
		4.3.11. Resistance against toxins/ antibiotics
		4.3.12. Biosynthesis of antibacterial compounds
		4.3.13. Toxins, antitoxins and immunity against toxins
	4.4. Lifestyles/ miscellaneous
5. Prophages and mobile genetic elements
	5.1. Prophages
		5.1.1. PBSX prophage
		5.1.2. SPß prophage
		5.1.3. Skin element
		5.1.4. Phage-related functions
	5.2. Mobile genetic elements
6. Groups of genes
	6.1. Essential genes
	6.2. Membrane proteins
	6.3. GTP-binding proteins
	6.4. Phosphoproteins
	6.5. Universally conserved proteins
	6.6. Poorly characterized/ putative enzymes
	6.7. Proteins of unknown function
	6.8. Short peptides
	6.9. ncRNA
	6.10. Pseudogenes

## Sheet: All data incl. not significant
ID	30 min	60 min	90 min
	salt.T30-no_salt.T30	salt.T60-no_salt.T60	salt.T90-no_salt.T90
BSU00010	-0.763324	-0.334966	0.00215136
BSU00020	-2.44918	-0.813414	-0.497494
BSU00030	0.980654	0.607588	2.88534
BSU00040	1.78328	0.771322	-0.675968
BSU00050	1.69352	-0.454479	-0.122835
BSU00060	0.793839	-0.350176	0.0736318
BSU00070	1.29197	0.924136	0.456241
BSU00080	-1.61685	-2.02354	-0.223639
BSU00090	-1.70721	-0.556236	0.406593
BSU00100	0.763198	0.0862169	-0.0723025
BSU00110	-0.439402	0.289863	-0.744764
BSU00120	-0.921623	-0.168178	-0.906505
BSU00130	-2.03913	-2.5794	-2.01694
BSU00140	-2.51502	-0.265607	-2.01509
BSU00150	-1.77719	0.0708355	-1.09526
BSU00160	1.05158	-1.00475	-1.1241
BSU00170	2.77831	-1.27255	-1.51585
BSU00180	1.35136	1.31364	-0.571598
BSU00190	2.97633	2.09176	0.674287
BSU00200	2.95122	1.72464	0.942888
BSU00210	2.08082	0.427493	-0.100653
BSU00220	0.906262	-1.14618	-0.0866477
BSU00230	-0.676006	-1.37697	0.897904
BSU00240	2.41307	3.32671	0.26751
BSU00250	1.5171	0.188235	2.01052
BSU00260	1.08575	0.810734	0.429882
BSU00270	-0.00388203	0.450441	0.447387
BSU00280	0.444883	0.275419	0.403585
BSU00290	0.345148	0.773801	0.459722
BSU00300	1.2714	-0.609718	3.9013
BSU00310	1.04289	0.83579	0.734971
BSU00320	1.68689	1.53477	0.00765388
BSU00330	1.6579	1.3499	1.15249
BSU00340	0.0952753	1.36269	0.261275
BSU00350	1.10889	-0.340408	-0.0383874
BSU00360	0.966934	-0.185329	-0.279688
BSU00370	1.81512	0.411286	0.293445
BSU00380	-1.37584	-0.516406	-0.233554
BSU00390	-3.01669	-0.239206	-0.155855
BSU00400	0.456575	0.322768	0.37728
BSU00410	0.847274	-0.0219551	0.366745
BSU00420	0.910479	-0.759694	0.267843
BSU00430	0.166761	0.0797826	1.07346
BSU00440	3.05203	1.85236	-1.80066
BSU00450	1.94337	-0.695378	0.734736
BSU00460	-0.608245	0.452643	-0.0610407
BSU00470	0.242458	1.21455	1.12537
BSU00480	-0.215438	0.63579	1.69594
BSU00490	-1.29042	-1.65017	-1.49976
BSU00500	-0.278718	0.401983	0.184813
BSU00510	2.44014	1.32463	-0.187888
BSU00520	-0.442542	-0.564232	-0.575323
BSU00530	-1.86801	-1.40866	-0.391158
BSU00540	-0.679467	-2.07215	0.611151
BSU00550	-1.8635	-2.28499	3.23098
BSU00560	-1.8711	-0.860339	-0.559765
BSU00570	0.210622	0.0646772	-0.271581
BSU00580	0.026197	0.0515939	0.0716332
BSU00590	-1.5074	-0.174641	-0.0306997
BSU00600	-0.240337	-0.844404	-0.550156
BSU00610	-2.42188	-0.533815	-0.918698
BSU00620	-2.0822	1.20477	0.672343
BSU00630	2.03862	1.51372	1.08141
BSU00640	2.80646	-0.996797	0.383676
BSU00650	1.58624	1.19384	-0.000187078
BSU00660	1.29006	0.587074	1.01533
BSU00670	1.01852	1.60813	0.650147
BSU00680	-1.77069	0.35027	0.13786
BSU00690	-0.370093	0.18667	-0.393959
BSU00700	1.05882	0.441947	-0.0645542
BSU00710	0.499494	-0.172358	-0.230211
BSU00720	-0.861732	-1.05137	-0.28399
BSU00730	4.43867	3.57462	1.16163
BSU00740	1.32486	0.315709	-0.078061
BSU00750	0.774697	-0.459265	0.653198
BSU00760	0.819645	-0.0279645	0.0154083
BSU00770	1.18111	-0.268353	-0.480852
BSU00780	0.976426	-0.542863	-0.370798
BSU00790	0.616934	-0.0172084	-0.83209
BSU00800	1.11013	0.342952	0.310738
BSU00810	1.02776	-0.508831	-0.638643
BSU00820	-1.43342	-1.39599	-1.13309
BSU00830	-0.0247832	-0.215642	0.94033
BSU00840	0.4647	-0.106224	-0.430116
BSU00850	-0.337754	-0.0505402	2.6256
BSU00860	-1.29802	-0.588274	-0.725539
BSU00870	-2.29146	2.1329	1.31506
BSU00880	-2.57465	1.36518	3.15508
BSU00890	-1.51038	1.37709	0.934113
BSU00900	-2.07346	0.789611	0.745625
BSU00910	-2.70338	-0.25354	-0.361714
BSU00920	-0.0507043	-0.557028	-0.690248
BSU00930	-0.979842	-0.253453	-1.35884
BSU00940	-0.809203	-0.148403	-0.558033
BSU00950	-0.398242	-0.0433944	-1.05857
BSU00960	-1.29364	-0.149159	-1.29567
BSU00970	-0.759159	-0.466814	2.07984
BSU00980	1.29465	0.208949	-0.360766
BSU00990	0.0563522	0.240437	1.16967
BSU01000	-0.0499912	0.385727	0.223042
BSU01010	1.64984	0.21487	0.0960985
BSU01020	3.13316	1.93513	0.53165
BSU01030	4.65678	1.59754	1.08966
BSU01040	4.25695	-0.663145	-1.25808
BSU01050	1.64168	-1.06801	-1.7689
BSU01060	1.14245	-1.30678	-2.18113
BSU01070	-1.38135	-1.21157	-1.09568
BSU01080	-1.64463	-1.52887	-2.49151
BSU01090	1.46724	-0.10243	0.104916
BSU01100	1.93782	-0.0374641	-0.473319
BSU01110	1.48941	-1.11943	0.284011
BSU01120	0.972468	-0.737332	-0.695233
BSU01130	0.216239	-1.3875	-2.4162
BSU01140	1.24185	1.4545	0.587254
BSU01150	1.95073	-0.620384	-0.112692
BSU01160	1.78186	-3.08484	-0.534894
BSU01170	1.82047	0.209927	0.125687
BSU01180	1.83424	0.208778	-0.929914
BSU01190	2.04914	0.0825944	-0.75834
BSU01200	1.69165	-0.227449	-3.65773
BSU01210	1.52772	-0.264002	-1.75098
BSU01220	1.70051	-1.54573	-0.485137
BSU01230	1.57024	-0.566325	-0.555295
BSU01240	1.53356	0.122742	0.490752
BSU01250	1.61712	-0.813635	0.321509
BSU01260	1.02588	0.0574368	-0.909091
BSU01270	1.41702	-0.794756	0.111919
BSU01280	0.865292	-1.05176	-0.624226
BSU01290	1.14177	-1.17184	-0.575901
BSU01300	1.16889	-0.751792	-2.11602
BSU01310	1.03408	-1.04693	-0.626028
BSU01320	1.02887	-1.04609	0.0620395
BSU01330	0.891666	-0.977617	-0.715206
BSU01340	1.56176	-0.808435	-0.890825
BSU01350	1.16349	-0.820543	-0.628626
BSU01360	1.04024	-1.02892	-0.733812
BSU01370	1.15452	-0.909241	2.57653
BSU01380	2.2178	-0.858068	-0.509044
BSU01389	1.05782	-0.893821	-1.12248
BSU01390	0.857155	-0.8253	0.361036
BSU01400	1.43141	-0.464566	-0.634808
BSU01410	1.16168	-0.585064	-0.61699
BSU01420	0.798716	-0.867654	-0.770647
BSU01430	0.264737	-1.27246	-0.627771
BSU01440	0.00627693	-2.64649	2.06556
BSU01450	1.57005	0.204158	1.29894
BSU01460	1.55938	-0.450474	-0.737874
BSU01470	1.57989	0.178152	0.488957
BSU01480	1.62505	-1.02935	0.472949
BSU01490	3.4479	1.37489	1.23052
BSU01500	2.65382	0.697474	1.66189
BSU01510	-0.289455	1.23035	0.282827
BSU01520	11.1392	0.832769	3.31009
BSU01530	2.86267	0.235391	1.00703
BSU01540	1.40468	0.826778	0.798443
BSU01550	2.13547	1.27879	0.716993
BSU01560	-0.483106	-0.136265	-0.196589
BSU01570	1.46189	1.28493	4.05615
BSU01580	-1.22073	-3.38822	-1.41296
BSU01590	-0.801557	-0.015997	-0.767457
BSU01600	-11.9339	-3.49659	-3.48818
BSU01610	-5.10422	-1.6865	0.334535
BSU01620	-0.79993	-1.72213	-1.01142
BSU01630	-0.572335	-1.05218	-0.672047
BSU01640	-0.231861	0.271364	0.411763
BSU01650	-3.45981	-2.25056	-2.16905
BSU01660	-2.71437	-2.12007	-2.53505
BSU01670	-3.29774	-2.11086	-2.60833
BSU01680	-3.8078	-3.04511	-1.37478
BSU01690	-2.41289	-0.91643	-6.03022
BSU01700	-2.05349	-1.02578	-2.06069
BSU01710	-3.41327	-1.98155	-2.3036
BSU01720	-2.4806	-0.645842	-1.38792
BSU01730	1.1181	2.9226	3.27218
BSU01740	2.39877	4.04892	1.51164
BSU01750	0.248285	0.178432	-0.757794
BSU01760	0.15384	-0.158364	-1.1584
BSU01770	-0.7489	0.175629	-1.4266
BSU01780	-1.39268	-0.342819	-0.0681259
BSU01800	0.979709	0.384706	0.127738
BSU01810	0.0565657	-0.172115	0.326881
BSU01820	-1.39997	0.243196	-0.534213
BSU01830	1.83567	0.950063	-1.98934
BSU01845	2.11587	3.45938	-0.772698
BSU01860	5.18837	-2.80469	-0.415323
BSU01870	4.07355	-0.943709	-2.59635
BSU01880	1.568	-0.0979924	-0.180938
BSU01889	-0.640274	-1.63528	-0.546193
BSU01890	-0.789212	0.268434	0.366684
BSU01900	1.36796	-6.49877	1.92132
BSU01910	-1.79484	-0.486026	0.937047
BSU01920	-0.586302	-0.419507	2.47925
BSU01935	-11.418	0.0690547	-0.376941
BSU01950	-2.03145	-1.8193	-1.44572
BSU01960	-3.56572	-1.42585	-0.793388
BSU01970	-1.52883	-0.687279	-1.60247
BSU01980	-13.2054	-1.02087	0.994292
BSU01990	-2.66153	-3.53031	-1.17984
BSU02000	-1.82327	0.56298	0.0411559
BSU02010	-1.88774	-0.378122	-0.0750629
BSU02019	-0.645571	0.380683	-1.72256
BSU02030	0.84899	-1.27242	-0.351299
BSU02040	-1.18543	2.55258	0.0970354
BSU02050	-2.15004	-0.804764	-0.15328
BSU02060	-4.69417	1.50082	-0.320243
BSU02070	-3.96483	-3.26349	1.38563
BSU02080	-4.95384	-0.326336	1.67186
BSU02090	-0.491899	-0.0603658	-1.46739
BSU02100	-0.729977	-1.9268	-1.96425
BSU02110	0.665487	-0.208055	-1.90209
BSU02120	-1.77215	-0.478785	-0.832724
BSU02130	-1.1979	-0.0615579	-0.428579
BSU02140	-0.688296	1.49808	1.73215
BSU02150	1.49718	2.90732	5.30708
BSU02160	0.288269	0.54598	-0.330812
BSU02170	-1.21684	1.04833	-0.703805
BSU02180	0.551744	0.441331	0.526955
BSU02190	2.01611	1.32246	0.437892
BSU02200	2.31188	0.835297	1.04406
BSU02210	0.32128	-1.99032	-1.08643
BSU02220	1.55311	0.188402	-0.866892
BSU02230	-3.74037	-1.35326	-1.60957
BSU02240	-0.682738	0.00645027	-1.0434
BSU02250	-0.955801	-0.102895	-0.990034
BSU02260	3.06113	-1.98584	-1.55749
BSU02270	-0.854377	-1.05727	-0.648854
BSU02280	-0.596519	-0.673198	-0.185459
BSU02290	-0.229543	-0.571815	-1.21355
BSU02300	0.751277	-0.027411	-0.307018
BSU02310	2.90817	2.25984	1.07094
BSU02320	2.1311	1.41367	0.531823
BSU02330	2.53054	1.33943	1.53991
BSU02340	-4.02129	-5.30823	-3.28435
BSU02350	-5.38833	-3.63367	-0.902944
BSU02360	-5.10501	-1.66211	-1.72324
BSU02370	-1.4435	0.542182	0.623964
BSU02380	-0.66077	0.675526	1.53473
BSU02390	-4.51036	-3.78846	-4.96241
BSU02400	-1.57095	-0.466796	-0.246948
BSU02410	-5.33042	-1.34654	-1.07919
BSU02420	-1.25353	-2.30949	-1.17722
BSU02430	1.90634	-0.360213	-0.415597
BSU02440	1.41011	1.10686	1.82448
BSU02450	1.90701	0.969636	1.045
BSU02460	-1.35255	1.5417	0.524325
BSU02470	-1.70719	-0.138065	-0.246702
BSU02480	-0.932742	0.0083909	-0.209409
BSU02490	-0.555523	-0.332993	-2.90699
BSU02500	0.514325	0.76613	1.37984
BSU02510	1.74308	0.936342	0.842554
BSU02520	1.50047	1.72786	0.636368
BSU02530	1.09146	-0.707444	0.902265
BSU02540	0.23012	-0.356994	0.432266
BSU02550	-1.60637	-0.56822	-1.1524
BSU02560	-4.65337	-2.85862	-1.58986
BSU02570	-2.29086	-0.933181	-1.4139
BSU02580	-6.31013	-1.79698	-1.05318
BSU02590	1.44777	-0.791896	-0.791144
BSU02600	-2.0445	-2.16576	0.496434
BSU02610	2.04017	1.69083	0.00850586
BSU02619	0	12.0261	0
BSU02620	-0.0796802	-1.78335	-1.48122
BSU02630	-8.29088	0.435307	8.84242
BSU02640	-10.0086	1.12308	-0.454155
BSU02650	0.576533	-0.19858	-0.755736
BSU02660	1.98111	2.21376	0.692858
BSU02670	-2.52266	-3.27482	-2.44548
BSU02680	-2.49273	-2.79276	-2.48711
BSU02690	-2.08958	-0.820262	-0.861805
BSU02700	0.222042	-1.76604	-10.1138
BSU02710	1.0709	0.905958	2.39522
BSU02720	-1.24527	-0.572092	-0.107437
BSU02730	-0.856422	0.329378	0.951756
BSU02740	1.15981	-0.386581	-1.01924
BSU02750	-0.788018	-0.934536	1.91146
BSU02760	0.39692	-0.656615	0.926591
BSU02770	-2.51652	-2.1857	-1.1033
BSU02780	-2.25348	1.65855	1.4857
BSU02790	1.40406	-0.985174	-0.765888
BSU02800	1.19961	0.321371	0.296406
BSU02810	1.28505	1.87865	0.624885
BSU02820	1.15765	1.80775	2.36895
BSU02830	0.949225	-1.43558	-1.44985
BSU02840	0.368861	-2.19334	-1.58884
BSU02850	2.69902	2.11144	2.47462
BSU02860	2.48262	-0.153331	0.294616
BSU02870	2.76871	0.481648	-0.0748452
BSU02880	1.04331	1.94956	1.56596
BSU02890	2.10741	4.18073	1.57202
BSU02900	2.23663	2.45387	0.904316
BSU02910	1.60946	1.94217	2.40066
BSU02920	1.16857	2.19929	1.28233
BSU02930	-0.310032	0.903984	1.19107
BSU02940	-0.139609	0.679902	4.18254
BSU02950	-1.72541	-3.20069	-0.332561
BSU02960	13.594	1.18867	0.141424
BSU02970	1.649	0.448063	-0.0457382
BSU02980	7.10212	6.11092	5.98041
BSU02990	5.56018	5.55179	5.75429
BSU03000	6.72281	4.85039	5.65257
BSU03010	-2.57873	-5.05498	-7.05394
BSU03020	-3.36258	-4.40341	-5.743
BSU03030	-0.353567	-0.181779	-0.229334
BSU03040	-0.668589	-0.111877	0.351408
BSU03050	4.00517	2.14132	2.0403
BSU03060	1.76893	1.82963	2.85716
BSU03070	-6.18339	-3.91983	-2.68273
BSU03080	-1.05193	-1.02293	-0.459351
BSU03090	-0.737133	-1.28574	-0.831953
BSU03100	-3.94489	-2.08896	-1.11319
BSU03110	-0.00352984	1.3786	0.166641
BSU03120	-9.45755	1.39513	-6.29167
BSU03130	-1.86031	-0.416747	-0.183504
BSU03140	-1.97513	0.262668	-0.844197
BSU03150	-3.12844	-0.979801	-0.254561
BSU03160	-1.88263	1.82908	0.299818
BSU03170	-2.19677	-4.06886	-0.729412
BSU03180	0.805691	2.21941	2.20748
BSU03190	0.285082	0.0186015	1.02356
BSU03200	-3.62103	-3.91637	-6.51482
BSU03210	-2.39262	-2.52195	-3.26939
BSU03220	-5.5322	-2.67993	-2.89176
BSU03230	-0.0361662	-2.22558	-1.86974
BSU03240	-1.20163	0.242074	-0.032244
BSU03250	-1.25551	-0.515493	-0.469001
BSU03260	-2.051	-0.863565	-0.111868
BSU03270	-0.914283	-1.07639	-0.767641
BSU03280	-1.2344	-0.713915	-1.61301
BSU03290	0.258398	-0.237174	-1.24771
BSU03300	-1.32541	-1.31286	0.095797
BSU03310	-1.44776	-0.337423	-2.40156
BSU03320	-1.85625	-0.524416	-0.577072
BSU03330	-3.05598	-1.04284	-0.688888
BSU03340	3.08654	3.8643	2.41784
BSU03350	2.4664	1.24813	-0.389767
BSU03359	3.32055	15.7282	0.140633
BSU03360	7.36951	6.53298	1.6455
BSU03370	1.12413	0.312703	0.393794
BSU03380	0.584789	1.2486	0.516194
BSU03390	0.061859	0.00430118	-0.388229
BSU03400	-1.90939	12.4797	10.9462
BSU03410	-0.0353478	-0.711121	0.0741994
BSU03420	-3.17838	-1.02523	0.154845
BSU03430	-2.22998	-1.65859	-0.997882
BSU03440	1.8165	-0.0410369	0.241008
BSU03450	-3.16073	-2.66975	-0.583446
BSU03460	-2.37766	-1.10996	-0.870836
BSU03470	1.01415	1.56378	0.947781
BSU03480	-1.30989	-0.519226	0.0274734
BSU03490	-1.46805	-1.17944	0.243868
BSU03500	0.836657	-3.84325	-0.670308
BSU03510	-0.516242	-0.234709	-0.152494
BSU03520	-1.25045	-1.04175	-0.354341
BSU03530	-1.96568	-0.961959	-1.6666
BSU03540	0.955079	0.119555	0.482141
BSU03550	-1.02938	-0.0105122	1.17207
BSU03560	-2.44912	-0.217736	0.200013
BSU03569	-0.0802136	-0.212369	0.158175
BSU03570	0.562499	-0.219249	1.65388
BSU03580	1.33838	0.714725	0.835328
BSU03590	-0.531481	0.122702	0.407799
BSU03600	0.064133	0.310669	0.0837043
BSU03610	1.30684	0.888483	0.951573
BSU03620	3.78773	-0.621583	-0.256788
BSU03630	1.46971	1.41205	-0.273299
BSU03640	1.95457	2.46818	-0.0390878
BSU03651	2.84268	1.4714	0.081841
BSU03652	0.773889	0.102906	-1.38335
BSU03660	1.96699	0.944665	0.415023
BSU03670	1.10567	3.39451	1.77749
BSU03680	-0.455336	0.730451	1.54166
BSU03690	-10.4653	-0.994185	12.7645
BSU03700	-0.0719611	0.0978615	1.24888
BSU03710	0.519344	-0.199705	2.08252
BSU03720	-0.0347507	0.185954	-1.27806
BSU03730	-0.619895	-1.01293	0.35134
BSU03740	-0.226525	0.890022	-0.522918
BSU03750	-0.620459	-0.228937	-0.0869648
BSU03760	-0.797672	-1.8886	-0.657708
BSU03770	-1.11525	0.0893605	0.471041
BSU03780	-2.57736	-1.00322	-1.24383
BSU03789	-2.10716	-1.89015	-1.88803
BSU03790	-4.17474	-1.579	-5.44297
BSU03800	-0.637313	-0.580599	3.62747
BSU03810	-1.39548	-1.43813	-0.166631
BSU03820	-2.18645	-2.2371	-0.670239
BSU03830	-1.79259	-1.91047	-0.168827
BSU03840	-3.4081	-3.03555	-2.19036
BSU03850	-4.2459	-1.9814	-0.207733
BSU03860	-1.82433	1.62731	0.874255
BSU03870	0.841392	0.932174	0.444308
BSU03880	0.594051	0.659289	0.509151
BSU03890	1.44947	1.60657	0.542499
BSU03900	-2.14294	-1.2374	-2.84163
BSU03910	1.79121	1.98495	0.0330936
BSU03920	11.0003	2.4763	0.408399
BSU03930	1.71142	1.24519	0.101683
BSU03940	-0.199271	-0.44633	0.119512
BSU03950	-0.578528	-0.0896861	0.282126
BSU03960	0.436356	0.0595042	-3.09322
BSU03970	0.942628	1.65416	1.38736
BSU03981	2.67424	0.077369	2.89439
BSU03982	1.42888	-0.0119676	1.95654
BSU03990	2.82734	0.844539	2.92189
BSU04000	-0.459478	-1.85069	-0.770482
BSU04010	0.158341	0.730437	1.28592
BSU04020	-3.38144	0.937169	-0.010396
BSU04030	0.860085	1.06799	0.383319
BSU04039	2.45222	0.0690757	-1.58194
BSU04040	0.638424	1.43075	0.786751
BSU04050	1.48142	3.08684	2.80793
BSU04060	0.965022	2.55256	2.96923
BSU04070	0.169274	2.41714	2.14415
BSU04080	0.887895	0.961032	1.55615
BSU04090	1.57653	2.12215	1.76743
BSU04100	-1.15605	1.9077	1.95903
BSU04110	-1.31016	-0.764491	0.477134
BSU04120	-4.70543	-6.06028	-4.51787
BSU04130	-1.48476	0.0162718	-0.639179
BSU04140	0.0301254	-0.428856	-0.922296
BSU04150	-0.67146	-0.66316	-2.57383
BSU04160	0.376524	-0.656258	-1.80642
BSU04170	3.74496	2.39238	2.31349
BSU04180	0.938854	-1.51349	-0.694398
BSU04190	1.333	-0.911389	0.319326
BSU04200	-0.888431	0.658397	0.709424
BSU04210	-0.0900466	0.0735659	1.36044
BSU04220	1.48795	-0.971324	0.357699
BSU04230	-1.88224	1.63531	1.13798
BSU04240	2.31198	1.55643	1.66455
BSU04250	0.702198	1.03464	0.042174
BSU04260	2.22255	1.6044	1.06639
BSU04270	-0.422191	-1.08777	-0.474311
BSU04280	-2.46847	-3.03468	-1.77241
BSU04290	-4.06445	-2.32943	-1.89166
BSU04300	-3.51474	-2.78753	-1.79306
BSU04310	-1.96649	-1.30494	-1.65743
BSU04320	-3.40712	-4.77237	-4.89793
BSU04330	-5.71195	-2.33229	-0.141808
BSU04340	-1.60164	-1.82242	-1.37635
BSU04359	0.954463	1.11787	1.85178
BSU04360	1.22903	1.27575	1.21344
BSU04370	-0.640575	-2.90913	-2.04691
BSU04380	0.103558	-0.649871	-0.530359
BSU04390	-1.64177	-1.417	-0.684142
BSU04400	0.854022	-3.76561	-1.12516
BSU04410	-1.42653	-1.32007	-0.877125
BSU04420	-2.03556	-1.23445	-0.452421
BSU04430	-2.05783	-3.33261	-2.30995
BSU04440	0.870215	0.846473	0.746104
BSU04450	-0.593965	0.11333	-0.85595
BSU04460	0.359404	-0.769883	-0.942534
BSU04470	0.13413	-0.490262	2.09747
BSU04480	0.821769	-0.788752	-0.588674
BSU04490	-0.82354	-0.0857116	-0.779428
BSU04500	-0.285592	-0.358304	0.572795
BSU04510	4.38135	1.35252	1.44834
BSU04520	1.96623	4.16422	2.65394
BSU04530	-3.67588	-0.0140924	2.18417
BSU04540	-3.36313	0.925038	1.13913
BSU04550	0.833351	0.83298	1.38543
BSU04560	0.754208	-0.0695733	-0.352471
BSU04570	-4.59595	-1.10251	-1.0492
BSU04580	1.67791	0.760645	0.147592
BSU04590	1.87317	1.23479	0.292482
BSU04600	0.882945	-0.557991	-0.271239
BSU04610	1.37684	0.848091	1.10189
BSU04620	1.09011	0.528057	0.864512
BSU04630	0.100709	0.0311621	0.371518
BSU04640	-0.465729	0.550232	-0.50014
BSU04650	0.84906	1.58948	0.0143376
BSU04660	1.48574	-0.506158	0.194416
BSU04670	1.728	1.48605	1.11028
BSU04680	0.804414	1.04224	0.446248
BSU04690	0.466216	0.588946	0.37512
BSU04700	-0.00330269	3.53887	0.313941
BSU04710	-0.416004	-1.45984	-1.47181
BSU04720	-0.0828374	-1.3615	-0.439643
BSU04730	-0.598642	-1.7641	-1.35389
BSU04740	-2.44737	-1.98692	-1.87011
BSU04750	4.41251	2.40841	1.88583
BSU04760	3.6036	2.05688	1.21699
BSU04770	2.27928	1.16488	0.971766
BSU04780	-0.797297	1.50101	0.389574
BSU04790	2.14611	4.45147	1.27087
BSU04800	-1.79965	-1.77238	-2.59284
BSU04810	-0.631818	-2.64746	-0.71576
BSU04820	-0.33836	-0.402802	0.151872
BSU04830	3.10466	0.162867	1.25095
BSU04839	3.89496	-1.05573	1.81014
BSU04840	1.8806	1.00313	-0.0281122
BSU04850	1.15786	2.31023	0.514563
BSU04860	2.33619	-0.499522	-2.49176
BSU04870	1.80737	-1.12566	-2.07335
BSU04880	2.81866	-1.49428	0
BSU04890	13.1263	-0.814073	7.73902
BSU04900	3.02151	2.09941	0.73754
BSU04910	7.04447	1.89212	-2.33613
BSU04920	15.4923	-2.65258	-1.57302
BSU04930	14.0959	-0.449412	-0.754889
BSU04940	0.420374	0.766122	1.12486
BSU04950	10.3316	-11.2564	-10.5678
BSU04960	0.877913	-3.29625	-0.34207
BSU04970	10.0545	0	-5.70932
BSU04980	0	-8.96897	0
BSU04990	2.89401	3.21808	2.96167
BSU05000	0.862016	0.0451144	-0.853843
BSU05010	1.00369	0.629698	1.45204
BSU05020	0.430252	1.50066	1.14989
BSU05030	0.186613	-0.221448	0.727273
BSU05040	0.216508	0.442129	1.59626
BSU05050	1.22402	-0.716628	0.398826
BSU05060	0.507902	0.759805	0.178364
BSU05070	0.698894	-0.469549	0.670099
BSU05080	-0.0333157	0.379006	0.330748
BSU05090	-1.35876	-0.147882	0.898377
BSU05099	-2.8618	-3.68275	-0.246125
BSU05100	-1.0288	-1.01028	0.351131
BSU05109	0.980979	-0.530434	-1.40403
BSU05110	2.25649	1.61843	-0.567777
BSU05120	1.8734	1.73297	1.8929
BSU05130	2.12874	1.77213	1.51751
BSU05140	1.31204	2.17081	0.695326
BSU05150	3.69009	2.23278	1.83373
BSU05160	-1.2884	-0.505114	-1.26441
BSU05170	-0.325819	0.111072	1.08012
BSU05180	-0.631856	-2.53305	-1.14477
BSU05190	-0.113977	0.490312	2.14446
BSU05200	-1.94908	1.68754	1.29045
BSU05210	-2.23847	-0.768048	-1.36316
BSU05220	-0.821626	-0.714421	1.78707
BSU05230	-1.66525	-1.05702	-1.12283
BSU05240	-3.3073	1.10065	-0.346791
BSU05250	0.729894	0.555283	0.650476
BSU05260	-0.00440233	-0.78688	-0.772515
BSU05270	-1.02039	1.01935	-3.85116
BSU05280	1.59185	1.45393	1.30535
BSU05290	4.15339	2.90149	2.22231
BSU05300	1.10336	1.10322	0.837603
BSU05310	3.29142	2.73216	4.80186
BSU05320	1.62944	1.71541	1.64256
BSU05329	1.20119	1.51217	1.09552
BSU05330	-1.13845	-2.42549	-2.2615
BSU05340	-0.555517	-1.13403	-0.110469
BSU05343	-2.5822	-1.17075	-0.00454817
BSU05344	-1.4523	-0.922563	-1.85223
BSU05350	-10.951	-2.85286	-2.14511
BSU05360	-8.66068	0.424335	2.5089
BSU05370	-1.72429	-0.233654	0.460228
BSU05380	-0.0654125	-2.11509	0.234016
BSU05390	-0.964755	-0.441507	-0.162437
BSU05400	-1.66257	-2.2827	-0.359348
BSU05408	-3.40287	-0.840481	0.774249
BSU05409	5.16259	-12.6153	10.6803
BSU05410	-1.90161	-0.837907	0.504891
BSU05420	-3.68181	-2.64221	-1.47178
BSU05430	-1.24854	-1.12788	-0.979926
BSU05440	1.64594	0.321579	-0.0972728
BSU05450	-9.99438	-11.4427	-3.98125
BSU05460	1.61087	-0.219117	0.440866
BSU05470	2.20444	-4.13405	-0.54878
BSU05480	2.02276	1.67518	2.07423
BSU05490	0.711837	1.87882	1.19178
BSU05500	2.45585	0.972796	0.677369
BSU05510	-8.3958	0.605527	11.0733
BSU05520	-12.4458	-3.17485	-1.11723
BSU05529	0	-0.15549	2.14503
BSU05530	0.307224	1.57916	0.963792
BSU05540	1.08211	-0.843318	-0.534743
BSU05550	0.0629647	-8.04689	-0.235056
BSU05560	0.316878	-1.43545	-8.95594
BSU05570	0.845368	-5.9893	-0.438535
BSU05580	2.15738	2.00968	1.33781
BSU05590	1.47873	1.39924	1.30995
BSU05600	0.474913	-0.308417	-0.301961
BSU05610	4.18035	2.29741	0.968754
BSU05620	1.3992	1.17117	0.508104
BSU05630	1.62896	1.58157	1.48658
BSU05640	0.90774	3.13153	0.490201
BSU05650	-0.175672	1.38213	2.34916
BSU05660	3.23067	2.38565	1.38423
BSU05670	3.04424	2.67746	1.53327
BSU05680	-1.13811	0.190941	0.811024
BSU05690	3.68287	0.823575	-0.406879
BSU05700	2.61434	1.50281	1.5647
BSU05710	1.77802	0.394122	-1.12061
BSU05720	1.44885	1.48688	0.767009
BSU05730	-1.98144	-2.11581	-1.76035
BSU05740	-1.01471	-1.25659	3.3795
BSU05750	-0.857732	-1.104	-0.732178
BSU05760	1.15094	1.2363	-0.486214
BSU05770	0.39185	0.1304	-0.360878
BSU05780	1.95674	0.230233	0.696093
BSU05790	0.325268	-2.18987	-1.88752
BSU05800	2.1109	0.916758	1.66169
BSU05810	1.75799	1.47815	0.734189
BSU05820	2.69866	0.472257	1.04282
BSU05830	2.71672	-0.533061	-3.0095
BSU05840	1.43119	-1.48361	-0.37609
BSU05850	0.19151	-3.19325	1.13549
BSU05860	-1.91383	-1.15683	-0.37401
BSU05870	-1.58821	-2.1091	-1.58417
BSU05880	-0.978644	-1.14643	-2.14747
BSU05890	-0.248978	0.282507	0.987226
BSU05899	11.6596	0	11.7432
BSU05900	-0.0986784	-0.763959	-0.46266
BSU05910	-1.26868	-1.14514	0.299556
BSU05920	-2.4439	-1.58273	-0.479795
BSU05930	-4.76018	-0.504404	-2.079
BSU05940	-3.04768	1.34367	-2.24532
BSU05950	1.01822	1.02128	1.27147
BSU05960	-0.0378364	1.27364	3.81101
BSU05970	0.913965	0.401957	0.222086
BSU05980	-2.45475	-1.17103	-0.526399
BSU05990	-1.85351	-1.36351	-1.23165
BSU06000	0.533634	0.665057	0.646736
BSU06010	1.64264	0.748609	-0.962574
BSU06020	1.38521	2.39794	2.80007
BSU06030	2.72745	2.4119	1.48331
BSU06033	-2.21021	-0.949552	-1.77066
BSU06034	-13.4449	-1.03319	0.20583
BSU06036	-10.8566	9.10604	2.35258
BSU06037	-0.246886	11.3366	1.02783
BSU06038	0.0706853	0.947253	-0.0656878
BSU06040	0.857705	0.642632	0.696459
BSU06048	1.39877	0.580841	-0.742906
BSU06049	1.9735	0.443215	1.69447
BSU06060	0.0419558	0.106817	-0.203918
BSU06070	-0.796126	-0.442389	-0.06015
BSU06073	-1.24284	-0.239	0.561739
BSU06074	-1.03636	0.251712	-0.970801
BSU06076	1.0466	0.372584	0.42575
BSU06077	-0.0806407	-0.387576	0.638709
BSU06078	-0.757045	2.1764	0.389094
BSU06079	-0.345649	0.38702	0.174513
BSU06083	0.248849	0.596367	-0.642228
BSU06090	1.38639	2.07094	2.26201
BSU06100	0.575198	-0.150733	1.25629
BSU06110	-0.10869	0.0798544	-0.470165
BSU06120	0.143652	1.79684	1.29712
BSU06130	-13.4519	-1.84451	0.170437
BSU06140	-1.60972	-1.16717	-1.9642
BSU06150	0.823648	-1.98074	-0.583752
BSU06160	-0.759606	1.2282	1.04154
BSU06170	-2.11322	-1.53795	-3.03488
BSU06180	0.99624	2.3443	3.27547
BSU06190	1.13125	2.57028	2.06493
BSU06200	0.0602267	1.27266	1.49173
BSU06210	-0.276094	0.182277	0.615507
BSU06220	-0.736754	0.524004	-0.961736
BSU06230	1.71318	1.06288	1.55618
BSU06240	1.84989	0.918644	1.39066
BSU06250	-0.407088	-0.155652	-2.27298
BSU06260	-1.18538	-3.64042	-1.16457
BSU06269	2.18603	1.99003	1.10765
BSU06270	1.29747	0.481355	0.286549
BSU06280	3.33683	1.91749	2.10346
BSU06290	3.30893	3.93077	2.71205
BSU06300	-1.47539	-0.791176	-1.29251
BSU06310	-3.04097	-1.33443	-2.27165
BSU06319	-4.20699	0	6.13972
BSU06320	1.03982	0.0346458	-0.415222
BSU06330	1.28282	2.12905	0.802064
BSU06340	0.233381	0.356193	0.40559
BSU06350	-0.295835	0.30876	-0.585399
BSU06360	-0.327677	-0.818923	-0.552518
BSU06370	1.35122	2.3992	2.00558
BSU06380	-0.184294	4.89555	2.63879
BSU06390	0.839879	3.23634	3.42817
BSU06400	2.00224	-0.278378	1.16283
BSU06410	0.811776	1.93541	0.271238
BSU06420	2.03609	2.96628	1.73647
BSU06430	1.43669	1.61223	1.64169
BSU06440	0.95962	2.86108	0.27697
BSU06450	0.729555	1.52593	1.96214
BSU06460	0.362073	2.74718	1.02782
BSU06470	0.382313	1.61179	0.0878503
BSU06480	0.120714	1.66898	1.13955
BSU06490	-1.79666	1.53154	1.177
BSU06500	-0.624895	1.93557	1.17802
BSU06510	-2.31439	0.79852	0.39258
BSU06520	-1.1228	0.820824	0.406213
BSU06530	-1.38303	0.632637	0.0447431
BSU06540	-0.0908367	-0.54972	0.00662609
BSU06550	-2.55171	-0.870891	-0.0896701
BSU06559	-2.42057	-3.35619	1.3119
BSU06560	1.36663	0.74996	1.62415
BSU06570	-3.72349	-1.1623	-1.3048
BSU06580	-3.28562	-2.15094	-1.35825
BSU06590	-0.489338	-1.34843	-1.45019
BSU06600	0.584424	0.746409	0.172361
BSU06610	0.367718	-0.553444	-1.27849
BSU06620	0.371797	-0.639658	-0.80827
BSU06630	0.0523466	-0.871221	-0.496727
BSU06640	3.96153	3.18249	2.65635
BSU06650	2.70173	1.0741	0.391326
BSU06660	6.02054	6.48023	6.28278
BSU06670	-0.0568742	-2.83884	-0.564939
BSU06680	-2.02137	-0.183651	-4.52123
BSU06690	-2.63088	-1.2783	-1.30048
BSU06700	0.43397	-0.671108	-0.733334
BSU06710	1.98278	1.48222	0.172095
BSU06720	1.34122	0.537188	0.76266
BSU06730	0.246017	-0.789731	-1.75219
BSU06740	-0.943437	0.0507932	-0.225206
BSU06750	-1.38053	-1.6003	1.02739
BSU06760	-0.352044	-0.0404605	-0.533659
BSU06770	-0.482401	-0.563283	-0.13424
BSU06780	-1.2006	-0.41751	0.675547
BSU06790	0.9286	1.78812	0.665378
BSU06800	1.61849	2.45469	0.786344
BSU06811	1.9838	1.51583	1.66615
BSU06812	2.1826	0.671497	1.01963
BSU06820	-2.78348	-1.57397	0.857907
BSU06830	-0.574083	0.12727	2.71481
BSU06839	-1.54508	-0.371098	1.29846
BSU06840	0.831124	0.712275	-0.105585
BSU06850	-0.113934	0.18531	-0.474909
BSU06860	1.05068	0.708772	0.570399
BSU06870	1.7918	0.898016	-1.63085
BSU06880	-1.11452	-0.522089	-0.735879
BSU06890	0	0	0
BSU06900	0	0	0
BSU06910	-8.66137	8.81985	-11.5436
BSU06920	-1.19471	-1.22481	-1.44348
BSU06930	-1.3503	-1.02524	-0.365494
BSU06940	-5.7886	1.16932	-2.60428
BSU06950	-7.54295	-9.70082	-2.1405
BSU06960	-1.04452	-11.6734	-1.74788
BSU06970	2.94993	1.67927	0.474979
BSU06980	4.05401	3.20283	0.294928
BSU06990	3.52687	1.17638	2.29726
BSU07000	-0.43254	0.0381288	-0.389849
BSU07010	-0.715348	-1.24777	-2.1385
BSU07020	0.955652	-6.63025	0.984049
BSU07030	-3.02942	-0.390776	-1.74009
BSU07040	0.2901	0.267365	1.90212
BSU07050	1.67407	-1.08626	-0.422024
BSU07060	-1.8546	-0.610999	0.671625
BSU07070	-1.37581	0.00613567	0.911536
BSU07080	-0.454985	-1.8313	-1.123
BSU07090	-1.47951	-2.06822	-0.0247449
BSU07100	0.269471	-0.472557	7.95911
BSU07110	5.59325	6.54841	-1.63721
BSU07120	0.103757	-1.86489	1.06321
BSU07130	-0.321999	0.218995	-0.448153
BSU07140	1.46217	0.913911	0.266078
BSU07150	0.181026	-0.21451	-0.330666
BSU07160	-3.33902	-2.1081	-0.968319
BSU07170	0.529637	-0.325066	-0.54721
BSU07180	0.29407	0.46366	0.279316
BSU07190	1.75008	2.16107	1.64985
BSU07200	0.338047	0.12949	0.115887
BSU07210	0.351961	0.387868	0.858248
BSU07220	2.33074	4.94399	1.33323
BSU07230	0.1816	1.08162	0.810465
BSU07240	0.838803	0.570311	0.597287
BSU07250	0.577374	0.644958	0.0568678
BSU07260	1.15851	2.21367	1.54624
BSU07270	0.798487	0.198843	1.15202
BSU07280	-2.2483	-0.00402714	5.34844
BSU07290	2.14125	-0.763069	-0.578323
BSU07300	-0.689647	0.515084	0.92018
BSU07310	0.313447	0.617728	1.11269
BSU07320	0.0414097	1.19634	1.54791
BSU07330	0.562802	1.01284	0.768861
BSU07340	-3.23456	-3.55712	-3.09512
BSU07350	-2.95187	-1.2556	-1.49808
BSU07360	-1.14999	-2.02693	-2.51383
BSU07370	-1.37138	-0.655942	0.083637
BSU07380	1.74899	1.60899	1.45038
BSU07390	5.33298	3.84526	2.48377
BSU07400	7.12722	4.66014	3.09362
BSU07410	10.2472	0	0
BSU07420	0.637891	0.268764	-0.155275
BSU07430	-2.5501	-1.39484	0.22748
BSU07440	-1.70181	0.719304	-0.198587
BSU07450	1.13169	2.66116	1.67978
BSU07460	-2.02786	-1.76199	-0.928294
BSU07480	-0.80977	0.421264	0.729523
BSU07490	0.131444	-0.136234	0.613134
BSU07500	2.47805	-0.541227	0.279315
BSU07510	-0.293929	-1.02558	2.5383
BSU07520	-0.361163	-1.35552	-0.427113
BSU07530	-2.21089	-1.31765	-2.70386
BSU07540	10.6809	1.58693	11.5197
BSU07550	0.551502	-2.67362	-2.3884
BSU07560	-0.750626	-0.37481	-0.224612
BSU07570	0.895426	-1.13298	1.19252
BSU07580	-1.81733	-0.725652	-1.13373
BSU07590	-3.36317	-0.440488	-0.220394
BSU07600	-2.15934	-0.342797	-1.52613
BSU07610	-2.1349	-1.89404	-1.26052
BSU07620	-1.97529	-1.56256	-0.667087
BSU07630	-1.52654	-0.928866	-1.67047
BSU07640	0.443899	0.82828	-0.227392
BSU07650	-2.28175	-3.0345	-0.83713
BSU07660	1.27586	1.29286	2.61884
BSU07670	-0.767951	0.522457	-2.63087
BSU07680	2.95645	1.26557	0.819402
BSU07690	1.40522	1.79555	1.05282
BSU07700	-1.0971	-1.16891	-1.34726
BSU07710	1.79939	0.783419	0.942944
BSU07720	1.14462	-2.94762	2.64895
BSU07735	3.78608	3.0033	2.39338
BSU07750	0.315332	0.424289	-1.29099
BSU07760	-10.8794	0.0560223	-1.41879
BSU07770	0	0	-1.35226
BSU07780	0.623565	-0.688119	-1.3215
BSU07790	-0.416619	-1.51633	1.12123
BSU07800	2.04632	0.980903	-0.449062
BSU07810	0.481827	1.14726	0.559307
BSU07820	-0.0194153	0.636647	0.54073
BSU07830	0.708034	0.519775	0.00463774
BSU07840	-1.96841	-1.49679	-1.23405
BSU07850	1.51791	0.877899	-1.867
BSU07860	-0.747885	-0.98297	-1.18567
BSU07870	-0.638585	0.122837	0.620479
BSU07880	0.147358	-0.900879	-0.743742
BSU07890	-0.0654032	-1.74592	-0.910422
BSU07900	-0.413133	-1.94809	-1.57185
BSU07910	0.382005	-0.344967	-0.323512
BSU07920	-3.83906	-3.94088	-2.66367
BSU07930	-0.107036	-1.58998	-1.12669
BSU07940	-0.433629	-0.195113	-0.0759492
BSU07955	0.0119936	-0.0994088	-0.0878221
BSU07970	1.7349	1.99141	1.14752
BSU07980	1.9637	1.72768	0.554051
BSU07990	-0.134333	0.99288	1.01443
BSU08000	1.15216	0.680399	0.914907
BSU08010	2.93987	0.511608	0.834531
BSU08020	1.95825	1.10944	0.675382
BSU08029	-2.19611	-1.70944	0.132223
BSU08030	-0.762784	-0.538462	-0.35723
BSU08040	-3.80404	-0.50278	-4.04549
BSU08050	-13.1614	-4.5303	-1.1055
BSU08060	0	-9.16125	-9.02675
BSU08070	1.14847	1.46728	0.0383806
BSU08080	-0.0976237	-0.913006	-0.271711
BSU08090	-0.281222	0.371245	2.77978
BSU08100	2.86685	0.429551	1.02952
BSU08110	1.31261	0.625807	1.98368
BSU08120	-0.499348	0.0333546	-0.154629
BSU08130	1.53398	-0.046348	0.734834
BSU08140	-0.519343	-1.11706	1.44293
BSU08150	0.169443	0.0425444	-1.10232
BSU08160	-3.56949	-1.31746	-0.250234
BSU08170	-2.92687	-0.275902	2.2224
BSU08180	2.17954	1.4659	0.524649
BSU08190	1.3509	0.712841	-0.23527
BSU08200	0.816439	0.426992	0.171249
BSU08210	-0.872966	0.584455	0.0236189
BSU08220	-1.50641	0.274689	-0.595959
BSU08230	0.729745	-1.39518	-1.8939
BSU08240	-1.04824	0.420427	-0.102958
BSU08250	-1.6964	-0.422124	0.27842
BSU08260	-1.84391	0.065241	-0.248507
BSU08270	-0.135386	1.16486	-0.770821
BSU08280	-0.189013	-0.291259	0.379478
BSU08290	-1.45478	-0.472172	-0.0360809
BSU08300	-0.535116	-1.21503	-0.658499
BSU08310	10.811	1.65579	1.61676
BSU08320	-2.34746	-0.254789	1.31375
BSU08330	-0.871851	0.224952	-0.635674
BSU08340	-0.190347	1.02729	0.658863
BSU08350	-1.29468	-0.967522	0.860594
BSU08360	0.0846734	0.755504	1.63484
BSU08370	1.35871	0.0326308	0.982434
BSU08380	-0.0852077	0.605859	-0.448865
BSU08390	0.535193	0.813834	-1.45368
BSU08400	2.77583	-0.128365	-0.352068
BSU08410	0.703853	0.666423	0.760156
BSU08425	4.80156	0.0592132	-0.206702
BSU08440	-2.61154	-2.46779	-1.59679
BSU08450	-2.47139	-1.40762	-1.94766
BSU08460	-2.24117	-1.63054	-0.626542
BSU08470	-1.7042	-1.01795	1.36943
BSU08480	-0.0148019	-0.79277	0.855142
BSU08490	3.15209	0.909172	1.27106
BSU08500	0.515793	1.84576	10.5913
BSU08510	0.693094	-0.304682	-1.17144
BSU08520	0.553975	1.0655	-0.286018
BSU08530	-0.149574	0.179292	0.270234
BSU08540	1.16918	-1.41814	2.14338
BSU08550	1.13099	0.254565	-0.111857
BSU08560	2.00649	1.80752	1.81093
BSU08570	0.307892	-1.23854	-1.37908
BSU08580	3.03843	2.45561	1.49122
BSU08590	3.36386	-1.30434	1.13743
BSU08600	-0.894737	-2.61636	-2.14749
BSU08610	-0.747892	-3.34097	-2.20192
BSU08620	1.55355	1.24055	0.851279
BSU08630	-0.438798	-0.169645	0.0639093
BSU08640	1.91778	1.00049	4.19486
BSU08650	-2.76416	-0.780087	-0.506596
BSU08660	1.74977	-2.2476	1.94852
BSU08670	-13.0873	2.2981	-0.110686
BSU08680	2.46056	1.03392	1.1439
BSU08690	2.35774	2.49089	1.31939
BSU08700	-1.24158	-1.85078	-0.198319
BSU08710	4.28974	2.31105	0.695892
BSU08720	1.44017	1.45834	1.13477
BSU08730	2.33782	1.54487	0.792959
BSU08740	3.16234	1.3957	2.11898
BSU08750	1.18529	-1.53774	-0.387634
BSU08760	2.11784	2.97465	1.55502
BSU08770	-0.981575	-2.37429	-0.68775
BSU08779	-0.42804	-1.8423	-0.964443
BSU08780	-4.065	-2.66508	-0.729603
BSU08790	-3.18362	-3.32274	-3.9591
BSU08800	-12.5877	-0.669818	-0.766538
BSU08810	-5.73751	0	10.5759
BSU08820	-3.23616	-3.50065	-1.88894
BSU08830	0	12.3653	2.67601
BSU08840	-8.85335	1.5716	1.38578
BSU08850	0.222899	1.12415	2.24247
BSU08860	-0.912758	0.706336	2.46151
BSU08870	0.812132	-0.296582	-1.64336
BSU08880	1.43832	2.85735	3.15909
BSU08890	1.15126	-0.452465	0.271329
BSU08899	0.605145	0.450476	0.963615
BSU08900	-0.504128	1.25112	0.0757027
BSU08910	0.335688	1.55595	0.408936
BSU08920	0.814062	0.104089	0.220046
BSU08930	1.51448	1.58679	1.31113
BSU08940	1.77371	1.93585	1.77654
BSU08950	2.33896	1.36669	0.342963
BSU08960	2.07046	1.903	-0.098553
BSU08970	1.86062	-0.0212884	0.879861
BSU08980	0.837921	1.00442	1.61179
BSU08990	-2.54754	-2.74134	0.00553462
BSU09000	-0.901283	-0.639613	-1.51002
BSU09010	-0.966863	-0.702316	0.260466
BSU09020	-0.120427	-1.65201	0.539726
BSU09030	-0.521484	-0.732358	1.2512
BSU09040	0.119324	-1.27207	-0.581063
BSU09050	1.83317	1.50213	0.899662
BSU09060	1.58225	1.26459	1.93038
BSU09070	1.26889	1.36945	1.17147
BSU09080	-1.39385	-0.478592	1.54175
BSU09090	-1.06922	-0.670536	0.919022
BSU09100	0.770547	-0.393098	-0.278681
BSU09110	-2.49311	-0.914502	0.409496
BSU09120	-0.896731	-0.946966	-0.701121
BSU09130	3.6221	3.79672	3.20436
BSU09140	1.21333	0.676965	0.583715
BSU09150	1.83687	1.06029	2.71835
BSU09165	-2.68595	5.88923	-1.71792
BSU09180	1.28527	1.83545	0.814479
BSU09190	-1.59724	-1.2139	-1.71645
BSU09200	-0.109511	-1.28222	-2.21227
BSU09210	0.722094	0.242586	-1.03043
BSU09220	-1.98621	-1.8232	-0.604594
BSU09230	0.79696	0.796046	0.743774
BSU09240	-3.13911	-1.3193	-1.25503
BSU09250	-1.39742	-1.22746	-2.12383
BSU09259	-0.34384	-1.40813	0.535107
BSU09260	-0.833331	-1.0007	-4.21856
BSU09270	-1.18059	-0.67962	-0.464964
BSU09280	2.1838	0.605168	2.01116
BSU09290	3.08826	-0.324064	-0.02064
BSU09300	0.813373	1.18212	2.06156
BSU09310	-1.27606	0.0108221	-0.198058
BSU09320	1.73455	1.5394	0.506757
BSU09330	1.57742	1.41817	1.01253
BSU09340	1.02865	1.3167	1.06517
BSU09350	1.59199	1.94368	1.78004
BSU09360	3.96121	0.626533	0.0234306
BSU09370	0.291195	-0.33293	-0.636259
BSU09380	3.62642	2.32805	1.68658
BSU09390	-3.42945	-3.66652	-2.83541
BSU09400	-0.305404	0.865337	-0.214038
BSU09410	-4.26328	-0.869594	0.0887804
BSU09420	-4.32588	-3.02109	-2.84915
BSU09430	-0.782767	0.26931	1.26463
BSU09440	-3.06947	-1.62099	-2.1829
BSU09450	-3.4456	-2.85633	-2.10626
BSU09460	-5.22483	-4.5381	-6.62458
BSU09470	-0.201502	-0.695505	-1.26492
BSU09480	1.24392	0.419282	2.26332
BSU09490	0.870678	-0.834014	-0.0954531
BSU09500	-2.72019	-0.850894	-1.13558
BSU09510	-2.9464	-0.152685	-0.00827573
BSU09520	-2.97357	-0.48081	0.422619
BSU09530	-1.82693	-3.16163	-2.7696
BSU09540	3.03581	2.46282	1.43388
BSU09550	1.2541	-0.0783028	1.94454
BSU09560	0.750633	2.14106	1.02754
BSU09570	-2.22947	-1.6488	-1.6494
BSU09590	0.33026	1.3994	0.861398
BSU09600	-0.775292	-0.445813	0.206547
BSU09610	-0.320064	-0.179613	0.879353
BSU09620	-0.539962	0.0519211	0.246419
BSU09630	-4.67015	-0.887393	-0.247943
BSU09640	0.61537	0.0627023	0.740897
BSU09650	2.51985	1.63045	0.962395
BSU09660	-3.35423	-1.98535	-1.14793
BSU09670	-0.159087	1.10174	-0.822608
BSU09680	-0.188233	0.0184823	3.42025
BSU09690	1.24674	-1.41703	-0.655375
BSU09700	-1.26595	-0.771747	-0.942108
BSU09710	-2.38588	-1.50253	-1.03901
BSU09720	-2.01203	-2.03452	-2.03083
BSU09730	-2.37596	-0.579998	-1.23423
BSU09740	0	0	0
BSU09750	2.51454	1.36753	1.31451
BSU09760	0.555992	1.82963	0.0513089
BSU09770	-1.75365	1.07142	2.31464
BSU09780	-0.506374	0.706819	2.09792
BSU09790	-1.74309	-0.088699	-0.0985812
BSU09800	1.21812	0.500513	1.00095
BSU09810	2.95849	2.22075	1.53775
BSU09830	-0.839154	-1.37619	-0.360361
BSU09840	-0.358771	0.354938	1.62771
BSU09850	4.04646	5.67077	5.65648
BSU09860	5.04933	4.64825	5.73574
BSU09870	3.70307	5.40851	4.28399
BSU09880	-9.9587	-11.7905	-1.64042
BSU09889	-7.98911	-3.22492	-1.27016
BSU09890	0.892407	1.04837	0.268516
BSU09900	0.307786	0.514834	0.0884065
BSU09910	0.415981	-0.477624	-0.148582
BSU09920	-3.49804	-1.75668	-1.39081
BSU09930	3.6844	4.05715	2.58797
BSU09940	3.02812	0.521679	-0.319578
BSU09950	3.19824	2.03684	1.65615
BSU09958	1.73531	0.354803	0.906544
BSU09965	-1.84674	-1.94442	-1.63416
BSU09980	-1.75621	0.0441953	0.206001
BSU09990	-1.43832	-0.7926	-0.922574
BSU10000	0.551935	0.336134	0.120829
BSU10009	-1.2787	-13.4205	-13.5109
BSU10010	-0.520097	-1.01819	-0.0367529
BSU10020	-4.2783	-1.84129	-1.44007
BSU10030	0.908698	0.117106	0.538278
BSU10040	2.5793	0.815087	0.625995
BSU10050	-1.32072	-0.638651	0.840711
BSU10060	-0.646044	-0.360406	-0.880212
BSU10070	-3.11472	-0.512169	-1.58675
BSU10080	-2.58457	-2.94727	-0.72373
BSU10090	11.1997	-0.587353	10.4221
BSU10100	-0.639402	-0.323748	-0.027735
BSU10110	0.0609626	-0.459056	-0.448494
BSU10120	-0.171135	0.159785	-0.146811
BSU10130	-0.408034	0.435123	0.654099
BSU10140	-0.856826	-0.318549	-0.558304
BSU10150	2.1112	1.60729	0.14672
BSU10160	2.51665	-0.0702506	1.39
BSU10170	-0.917948	-0.511064	-0.61747
BSU10180	-4.30557	-1.53059	-1.65543
BSU10200	-2.98668	-1.29072	-1.04494
BSU10210	-2.3043	0.888821	1.26804
BSU10220	-2.27769	-1.55463	-2.02267
BSU10230	3.71109	6.42002	6.31193
BSU10240	1.02118	1.00546	1.54339
BSU10250	-1.20361	-0.500466	0.351978
BSU10260	0.414104	2.5895	3.06407
BSU10270	2.93163	1.94412	2.08141
BSU10280	1.806	1.84282	2.38716
BSU10290	0.235952	1.22754	1.92349
BSU10300	-2.32214	-2.11678	-0.970189
BSU10310	-2.76285	-1.33049	-1.00146
BSU10320	2.13825	2.33593	1.83323
BSU10330	-1.86612	-1.54103	-0.454876
BSU10340	-1.16073	-2.69496	-1.73313
BSU10350	-5.09682	-6.00714	-4.56958
BSU10360	-2.76224	-4.41316	-3.59767
BSU10370	-2.6465	-2.71896	-1.63116
BSU10380	-1.82074	-0.804749	-0.0613456
BSU10390	-2.99056	-3.74627	-3.49102
BSU10400	-0.30387	0.395068	-1.06627
BSU10410	-3.20449	0.959715	-1.5802
BSU10420	-2.97822	-1.45639	0.211883
BSU10430	-3.39551	-2.54782	1.51555
BSU10440	-0.271252	-0.755401	-0.738606
BSU10450	-4.18105	-3.35453	-4.04772
BSU10460	-5.24479	-4.57023	-3.29208
BSU10470	0.497502	-3.72038	-1.72885
BSU10480	1.27902	1.0006	0.796049
BSU10490	-0.146639	0.866472	0.530849
BSU10500	2.13892	0.699648	0.823463
BSU10510	1.53358	2.09421	0.373052
BSU10520	0.057304	0.298848	-0.107438
BSU10530	-1.03381	-0.401968	-0.367845
BSU10540	-1.34407	-3.04301	0.215741
BSU10550	-4.92215	0.745746	-2.56094
BSU10560	0.0769828	1.54251	1.28724
BSU10570	0.0437191	-1.11613	-1.45861
BSU10580	0.801053	0.352534	2.74247
BSU10590	-0.0426433	0.652518	0.232325
BSU10600	-10.6865	-1.87801	-2.22849
BSU10610	9.59917	-1.24974	-11.5372
BSU10620	1.50387	2.05444	0.246449
BSU10630	0.735977	1.21002	0.133844
BSU10640	-1.27921	-1.27424	-0.726889
BSU10650	-0.223756	-1.03939	-1.3528
BSU10660	-1.47647	-0.0965102	-1.16791
BSU10670	0.270009	-0.339335	-2.29752
BSU10680	-4.23928	-2.20093	0.0967716
BSU10690	-13.2326	-2.59535	-1.2188
BSU10700	1.61441	-0.896183	0.408359
BSU10710	0.75954	4.85741	1.08501
BSU10720	2.85978	0.345565	14.623
BSU10730	5.31671	2.58076	2.45835
BSU10740	1.02964	-1.95293	-6.7388
BSU10750	-7.47952	-4.93556	-2.74393
BSU10760	-1.0089	-0.719276	-0.614987
BSU10770	-0.243789	-0.179997	-0.166478
BSU10780	-0.858166	-3.1287	-0.904957
BSU10790	2.65758	0.465122	-0.268299
BSU10800	-0.0992404	-0.192182	0.143931
BSU10810	-1.18796	-0.822566	-0.684184
BSU10820	0.99942	0.268539	0.353828
BSU10830	0.814378	0.688354	0.481692
BSU10840	0.0818497	0.170855	1.38153
BSU10850	-0.823661	-1.91475	-0.504695
BSU10860	-0.279191	-2.65811	-2.48001
BSU10870	-0.198667	-1.12647	-0.485784
BSU10880	1.14731	1.83381	1.4082
BSU10890	-0.151742	0.714657	-0.0118926
BSU10900	0.695605	0.970087	1.48756
BSU10910	0.155543	0.231536	-2.35595
BSU10920	0.655372	0.355751	-0.434038
BSU10930	1.23716	-0.11825	-0.605599
BSU10940	-12.0732	-1.27357	-1.1993
BSU10950	-2.05631	-1.4822	-2.47226
BSU10960	-1.47249	-0.589297	1.00722
BSU10970	0.295917	-0.965756	-0.792756
BSU10980	0.0800716	-0.394882	-1.04205
BSU10990	0.27182	0.351077	-1.08266
BSU11000	-2.09284	-0.265093	0.603445
BSU11010	-6.74638	-3.17129	-5.68104
BSU11020	-0.338041	1.04116	0.460316
BSU11030	-0.602997	-0.149185	-0.40174
BSU11040	-3.3461	0.366036	-0.717888
BSU11055	-12.9687	0.317338	-0.16992
BSU11070	-14.6547	-0.361744	1.0805
BSU11079	0.0527329	-1.50807	1.25629
BSU11080	3.51513	-0.00333065	-0.156273
BSU11090	4.12835	-0.307241	0.391614
BSU11100	-1.0782	-0.901601	-0.942251
BSU11110	-0.537638	0.120637	-0.00185325
BSU11120	-3.54791	-0.72868	-1.73248
BSU11130	-3.04949	-1.34161	-2.22518
BSU11139	1.36403	1.0751	0.342155
BSU11140	-1.17389	0.281477	0.0211667
BSU11150	-0.123712	0.568993	0.149894
BSU11160	1.24373	2.63665	0.845109
BSU11170	0.337439	0.723578	0.342018
BSU11180	-0.558157	-2.04551	-0.920266
BSU11190	-1.79536	0.761975	-5.22766
BSU11200	-1.07335	-0.59281	-4.89616
BSU11210	-2.54058	-1.33972	-7.5546
BSU11220	-1.4138	-2.59125	-6.61579
BSU11230	-5.76561	-1.89664	-8.78432
BSU11240	-3.47851	-2.48913	-6.94853
BSU11250	-3.42213	-1.03993	-7.16118
BSU11260	2.18608	1.10399	-2.43939
BSU11270	1.56208	0.390144	0.218934
BSU11280	0.644452	1.29659	0.503894
BSU11290	1.8885	1.19406	1.84052
BSU11300	1.56022	0.214735	1.51417
BSU11310	0.0518713	-0.40921	-0.765564
BSU11320	-0.080825	-1.07161	0.358037
BSU11330	1.34852	0.29607	0.748666
BSU11340	4.93147	0.977097	0.644632
BSU11350	-6.46324	-0.848407	-13.1657
BSU11360	-3.29744	-2.32956	-3.48065
BSU11370	-3.30924	-2.55166	-2.58995
BSU11381	-5.02681	-2.47715	-3.79644
BSU11382	-3.52617	-2.701	-1.23476
BSU11390	-0.509761	-1.16753	-0.548502
BSU11400	1.6621	-0.193553	-1.30685
BSU11410	-7.57741	-2.7533	-1.19374
BSU11420	-2.22321	-1.98203	-4.16414
BSU11430	-4.65471	-1.16096	-0.984215
BSU11440	-6.53881	-1.59198	-1.70824
BSU11450	-6.45591	-1.77014	-1.7881
BSU11460	-6.63664	-1.60779	-1.61873
BSU11470	-5.92437	-0.92577	-1.72441
BSU11480	0.552217	0.319758	-0.0357823
BSU11490	-1.32328	1.83056	2.36419
BSU11500	0.0530181	0.491888	1.75407
BSU11510	0.222919	-0.806135	-0.579866
BSU11520	0.64268	0.500831	0.606336
BSU11530	2.25125	0.476648	0.208582
BSU11540	-0.480685	-0.118171	-0.0601739
BSU11549	-0.960021	1.99574	0
BSU11550	1.98757	1.05888	0.406745
BSU11560	1.4986	1.03465	0.812517
BSU11570	0.284782	0.426312	0.106337
BSU11580	0.700159	0.717539	0.58057
BSU11590	-0.66438	-0.774923	-0.762297
BSU11600	0.978301	-2.94728	-0.173902
BSU11610	-0.942383	-0.70525	-1.1086
BSU11620	-1.4938	-0.957642	-2.16961
BSU11630	0.21714	-0.111018	-1.51591
BSU11640	-2.49386	0.809811	1.42965
BSU11650	-1.73427	-2.70451	-2.3476
BSU11660	-2.06437	-1.88349	-2.40892
BSU11670	-2.25119	-3.49618	-4.80017
BSU11680	-1.46012	-3.76842	-3.03074
BSU11690	-2.46772	-4.03139	-2.26816
BSU11700	-2.46776	-2.95842	-2.64961
BSU11710	-2.02251	-4.06047	-4.15987
BSU11720	2.15798	2.33053	2.59195
BSU11730	1.35364	2.21734	0.29707
BSU11740	-3.88192	-11.7058	9.64845
BSU11750	1.13008	-11.8389	0
BSU11760	0.577494	-0.434133	0.510485
BSU11770	-10.8592	-1.16817	-0.243787
BSU11780	0.148381	1.89864	-0.404724
BSU11790	0.221147	-2.29141	-0.90747
BSU11799	-0.541164	9.04894	7.28905
BSU11809	1.67566	-0.1195	-0.712117
BSU11810	-1.15814	0.0410625	0
BSU11820	-2.45414	-0.884091	-0.129087
BSU11839	0.866236	-1.84919	0.819368
BSU11840	-0.51532	-0.751997	-1.92165
BSU11850	-0.800914	0.187109	-0.793124
BSU11860	0.370693	0.0751192	-0.449738
BSU11870	-5.30585	-2.50654	-3.23964
BSU11880	-7.47991	-4.05972	-3.66962
BSU11890	-5.84472	-7.36693	-2.15684
BSU11900	-4.01407	-3.72477	-3.79745
BSU11910	-1.50969	0.439967	4.68022
BSU11920	-1.16281	0.309307	1.24588
BSU11928	-0.334952	-0.411501	0.270912
BSU11929	-1.21566	0.0805711	-0.197706
BSU11930	-1.63321	1.58567	0.585166
BSU11940	-3.90326	1.64095	1.4746
BSU11950	-2.01102	1.11344	0.665564
BSU11960	0	2.10427	0
BSU11970	-2.2081	0.777204	1.80461
BSU11980	-1.80081	0.257692	0.913093
BSU11990	-0.426378	0.975801	-0.373207
BSU12000	-1.13325	-1.98822	0.563892
BSU12010	3.97415	1.37903	2.03222
BSU12020	10.1541	1.38033	0
BSU12030	0.171384	1.45613	1.85428
BSU12040	2.06473	1.6263	0.275711
BSU12050	2.16601	1.43409	13.0853
BSU12060	-0.436705	0.603237	0.848226
BSU12069	3.49851	4.40651	4.53707
BSU12070	2.48222	-0.263546	1.91528
BSU12080	1.4267	3.45036	3.14806
BSU12090	-1.64592	-0.110146	-0.00334648
BSU12100	-1.34777	1.01384	1.69545
BSU12110	-0.710624	-1.53659	-0.729191
BSU12120	-1.1552	-2.91868	-1.25916
BSU12130	-4.86802	-0.606548	-1.15444
BSU12140	-1.54878	-2.10742	-0.3733
BSU12150	1.57118	-1.95433	-0.490796
BSU12160	-1.435	-2.55321	-2.04707
BSU12170	1.27806	-3.84666	-1.82076
BSU12180	-11.4671	1.59509	-1.37791
BSU12190	-12.883	-1.10088	1.26243
BSU12200	1.20453	0.315694	0.378841
BSU12210	-0.351896	0.223418	-0.631978
BSU12220	-1.07356	-0.5879	-0.379735
BSU12229	0.676955	0.279473	0.267275
BSU12230	-2.28177	-1.17777	-0.121353
BSU12240	0.257552	-0.161922	-0.859277
BSU12250	0.243917	3.15442	-1.73294
BSU12260	-2.62521	-1.66187	-0.853249
BSU12270	0.224283	0.521168	0.0403346
BSU12280	3.09758	0.764531	0.156519
BSU12290	5.64281	1.38715	0.0868745
BSU12300	4.30473	2.55679	1.05736
BSU12310	3.86175	1.33738	2.39268
BSU12320	-2.87785	-0.358764	3.03342
BSU12330	-1.57401	-1.8873	2.34445
BSU12340	-1.1917	0.844369	-0.924998
BSU12350	-1.43206	-0.370579	-0.735012
BSU12360	-0.888494	0.517335	0.808772
BSU12370	-0.0942886	1.91287	0.842375
BSU12380	1.31259	0.408779	0.633997
BSU12390	0.475884	1.99023	0.475536
BSU12400	-0.500002	2.13017	-0.234074
BSU12410	-2.07202	0.954382	-0.647078
BSU12420	2.4268	2.83043	2.9816
BSU12430	-2.84461	-0.701342	-0.568744
BSU12440	-2.23915	-2.31576	-0.363698
BSU12450	-2.73724	-2.98735	-0.0743453
BSU12460	-1.88902	-1.779	-4.0273
BSU12470	-0.279084	0.259242	0.0681253
BSU12480	-2.92048	-0.0186887	-0.47992
BSU12490	-1.77983	-0.338816	-0.802046
BSU12500	1.44362	0.895691	1.02088
BSU12510	0.693977	0.841367	-0.33901
BSU12519	2.32995	-5.92719	-0.469425
BSU12520	-5.53063	-1.37442	-1.5524
BSU12530	-2.59174	-3.88659	-3.53803
BSU12539	-12.3723	-11.8647	-3.01287
BSU12540	-2.76437	-2.882	-3.76984
BSU12550	-2.53986	-3.50581	0.7117
BSU12560	8.30154	-3.08425	-2.8762
BSU12570	-8.58796	-2.93874	-4.63599
BSU12580	-1.52044	0.173115	-3.63896
BSU12590	-0.127905	-1.10675	-2.99294
BSU12600	-3.40935	-2.62497	-4.9471
BSU12610	-0.220193	-3.87246	-4.71183
BSU12619	-12.1305	-0.237265	-3.69153
BSU12620	-0.472935	-12.3268	-6.10263
BSU12630	-10.6685	-11.163	-2.45171
BSU12640	-12.3016	-3.34724	-4.71364
BSU12649	0	-13.1376	-14.6678
BSU12650	1.00535	-3.24367	-6.69782
BSU12660	0.915032	-2.30623	-2.23259
BSU12671	0	-2.05295	-13.7554
BSU12672	0	0	-10.2634
BSU12680	0.149106	-0.461534	-0.264272
BSU12690	-0.871505	-0.244159	-0.606861
BSU12700	1.86129	-0.420811	-0.804666
BSU12710	1.35868	-1.25928	-2.68304
BSU12720	3.28633	-11.9531	-0.660998
BSU12730	-1.33037	0.303763	-1.22995
BSU12740	-0.0364583	-0.759706	-0.152931
BSU12749	0.303826	0.943273	-1.36377
BSU12750	-0.815631	-0.486637	0.643045
BSU12760	2.72203	-0.35775	-0.695363
BSU12770	0.272961	-3.51197	-9.99588
BSU12780	-10.44	-5.54909	-3.53459
BSU12790	1.24509	-12.8407	-6.88984
BSU12800	0	-11.1955	-4.65269
BSU12810	-1.14549	-0.768802	-0.931276
BSU12820	1.15812	0.649008	-0.0282233
BSU12830	1.89793	1.21618	0.508329
BSU12840	-2.14047	-2.06371	-1.24638
BSU12850	-0.901984	-1.39245	-0.363346
BSU12860	-0.86787	0.459501	-1.86072
BSU12870	0.555736	-0.0490308	-2.60451
BSU12880	-1.94752	-0.522604	0.507225
BSU12890	-0.711232	-0.00584579	0.225936
BSU12900	0.60118	0.516186	0.20794
BSU12910	1.09079	0.908447	0.264055
BSU12920	-3.62179	-1.65413	-1.23824
BSU12930	-3.98419	-3.20259	-3.29637
BSU12940	-4.50426	-3.31622	-3.71581
BSU12950	-2.92487	-1.80435	-3.73306
BSU12960	-5.32521	-3.43548	-2.6343
BSU12970	-5.53841	-3.88145	0.311283
BSU12980	-4.91582	-3.39374	-2.60705
BSU12990	-1.54288	-1.71251	-3.56287
BSU13000	-3.01326	-1.72276	-1.65521
BSU13010	-2.62154	-0.802067	-0.912424
BSU13020	2.11667	-2.94615	-1.26237
BSU13030	-2.38025	-1.09377	-0.80966
BSU13040	3.60959	1.21068	2.47216
BSU13050	-0.00616051	1.41182	4.84282
BSU13060	0.715947	1.49815	0.27249
BSU13070	-1.93485	-2.09126	-2.05317
BSU13080	-0.669917	-2.74695	-1.29039
BSU13090	0.622893	-0.122486	1.11077
BSU13100	-1.00454	-0.119713	-0.0702966
BSU13110	0.380612	0.17462	0.573071
BSU13120	-1.48272	-1.49771	-1.38111
BSU13130	-2.15145	-2.41399	-5.76603
BSU13140	6.15022	5.10613	3.28721
BSU13150	2.1754	1.73051	1.08538
BSU13160	0.117065	-0.897003	0.187009
BSU13169	1.42674	-2.12396	-0.476022
BSU13170	-2.38613	-0.649432	-2.10177
BSU13180	-6.32222	-3.29035	-4.53159
BSU13190	-3.61499	-2.54603	-2.80359
BSU13200	-0.930536	0.656532	-0.100851
BSU13210	-3.77664	-4.15695	-4.52163
BSU13220	-7.08997	-3.57578	-3.22893
BSU13230	-3.7915	-3.22786	-4.85032
BSU13240	-4.04929	-2.69913	-3.61639
BSU13250	0.319693	-0.0897861	0.0630068
BSU13260	-0.962437	0.0555656	0.0512946
BSU13270	-0.954934	-0.360839	-0.620616
BSU13280	2.83222	4.3899	3.88815
BSU13290	1.76019	1.65109	2.85752
BSU13299	-0.0844301	-2.73349	-1.74365
BSU13300	-0.247421	-0.446031	0.359217
BSU13310	-0.326252	-0.200846	-1.56877
BSU13320	-1.21326	0.519082	1.27567
BSU13330	-3.12991	-0.481809	5.15607
BSU13340	-3.11599	-1.8838	-0.511686
BSU13350	-1.39375	-2.19466	0.390659
BSU13360	0	-2.30841	0
BSU13370	-2.5254	-2.21402	-0.548459
BSU13380	3.46225	2.096	1.07891
BSU13390	1.7338	1.05366	2.64621
BSU13400	-0.731921	0.0943202	-2.01402
BSU13410	1.1083	0.334271	-1.22347
BSU13420	1.90358	-0.41069	-0.525708
BSU13430	-0.809674	0.342286	1.78414
BSU13440	-2.75381	-1.25644	0.182291
BSU13450	1.11907	0.982968	0.784065
BSU13460	-0.704977	-0.303385	-0.96165
BSU13470	0.345365	1.02659	1.62728
BSU13480	0.0347692	-0.4505	-0.361916
BSU13490	3.63914	4.83149	4.54914
BSU13500	-1.25181	0.218196	2.22391
BSU13509	1.61251	1.33896	2.21572
BSU13510	1.16201	1.34687	0.837563
BSU13520	3.31002	1.20197	-2.97153
BSU13530	-1.51066	-3.31858	-2.99527
BSU13540	1.18147	-0.568474	-0.763841
BSU13550	-7.37953	-3.29322	-4.80311
BSU13560	-5.9249	-2.42923	-4.06439
BSU13570	-5.43827	-2.26142	-1.78249
BSU13580	-5.41536	-2.92332	-3.17598
BSU13590	-4.97538	-2.46079	-3.48381
BSU13600	-4.99964	-2.78441	-2.54908
BSU13610	-8.30134	-3.40175	-3.66981
BSU13620	-5.9545	-3.09029	-3.81613
BSU13630	3.13903	1.33432	1.67659
BSU13640	-1.27437	-0.951575	0.210541
BSU13650	-0.190318	0.31898	1.62999
BSU13660	-0.487696	0.161727	0.988534
BSU13670	0.0243964	-0.212774	0.169941
BSU13680	-0.432067	-1.03332	-0.854802
BSU13690	1.03193	0.698181	-0.15653
BSU13700	4.74273	5.88933	5.58381
BSU13710	0.792345	1.37843	0.575339
BSU13720	-3.29096	-3.40264	-1.15189
BSU13730	-3.6705	-3.93906	0.146626
BSU13740	-3.79568	-3.69736	-1.5299
BSU13750	-2.96659	-3.06713	-4.05098
BSU13760	2.49255	1.35732	-0.207576
BSU13770	-0.58032	1.40074	0.0933243
BSU13780	-1.60686	-0.194196	0.200446
BSU13789	-13.4488	-4.97259	-0.587811
BSU13790	-1.63673	-0.924046	-0.424439
BSU13799	-3.83376	-2.16827	-2.04988
BSU13800	-2.18098	0.433911	1.76412
BSU13810	-0.0853761	1.07155	0.762313
BSU13819	-2.81334	-1.4529	-0.808165
BSU13820	2.06357	-0.139223	0.180264
BSU13830	-1.54498	-0.993557	0.484229
BSU13840	-1.22024	-1.50923	-1.34136
BSU13850	-0.978561	-0.68395	0.024022
BSU13860	-1.82349	-0.793373	-0.55655
BSU13870	-0.292578	0.260385	-0.0905206
BSU13880	-0.105949	-0.016628	0.309464
BSU13890	0.290019	-2.1756	-0.922384
BSU13900	0.317431	-1.16155	0.0484197
BSU13910	-0.918917	0.23276	-0.830443
BSU13920	-0.565769	0.509873	1.55312
BSU13930	-1.57433	-0.239231	0.266521
BSU13940	-2.45114	-0.979887	-2.2839
BSU13950	0.0466986	-0.634696	-0.10732
BSU13960	0.355188	0.792046	0.1141
BSU13970	5.57027	2.98127	1.72221
BSU13980	-0.082142	0.643511	2.66687
BSU13990	-2.30925	-1.39259	-0.938956
BSU14000	0.602727	0.461563	3.35185
BSU14009	2.12628	0.963536	1.21153
BSU14010	0.307285	0.60112	-0.892002
BSU14020	0.0703624	0.217194	0.195901
BSU14030	-0.0347976	-0.564466	-0.287481
BSU14040	-0.610295	-0.175503	-0.312351
BSU14050	1.10679	0.513898	0.0265003
BSU14060	0.897247	-0.246677	1.12244
BSU14071	-0.0313394	0.198311	0.160788
BSU14072	1.63278	0.215842	0.18128
BSU14080	1.58779	1.2746	2.1346
BSU14090	-0.170436	-0.0780824	1.04131
BSU14100	-4.40688	-1.19556	-3.59259
BSU14110	-2.51556	-1.30241	-0.673435
BSU14120	-1.46754	-0.779787	-0.30827
BSU14130	0.964341	-0.2556	0.30358
BSU14140	0.136923	-0.213308	-0.436101
BSU14150	-5.687	-3.85643	-1.09826
BSU14160	-8.24737	-4.46017	-1.64687
BSU14170	-5.54409	-4.25223	-2.42492
BSU14180	-2.68657	-0.647973	-0.469936
BSU14190	-3.02618	-1.65605	-0.327018
BSU14200	-2.48436	-1.17177	-0.530014
BSU14210	0.894393	0.984347	-0.676886
BSU14220	-3.07897	-4.2319	-0.911496
BSU14230	-1.73469	-1.49853	-0.339151
BSU14240	0.99389	1.37721	1.36193
BSU14250	4.8367	0.784319	0.947237
BSU14260	1.59972	0.852822	0.826545
BSU14270	-1.50056	1.15836	0.772954
BSU14280	-1.80142	-1.08408	-0.817953
BSU14290	-2.80266	-1.82644	-0.4448
BSU14300	-1.47968	-0.731846	-0.940668
BSU14310	1.474	0.149453	0.525314
BSU14320	-1.69371	-0.957178	-0.895706
BSU14330	-1.86029	-2.17646	-0.239161
BSU14340	1.52971	1.6574	1.18205
BSU14350	0.531867	1.17317	1.61689
BSU14360	-0.0364458	-0.12977	-0.271095
BSU14370	-1.13844	0.114804	0.209247
BSU14380	2.30559	0.183547	1.6899
BSU14390	3.13644	-0.688461	0.331247
BSU14400	2.53988	0.000788996	-0.136873
BSU14410	0.455046	1.2877	0.914682
BSU14420	0.87077	-0.161965	0.89729
BSU14430	0.0738819	0.311061	0.106045
BSU14440	0.531739	-0.685999	-0.38561
BSU14450	-1.83032	0.925575	0.616676
BSU14460	-2.22422	-14.9943	-1.0663
BSU14470	-0.399023	-1.44839	-1.70231
BSU14480	-3.4986	-1.03869	0.175701
BSU14490	-1.41344	-0.256547	-0.667045
BSU14500	-3.63248	-3.24162	-1.49615
BSU14510	-0.897695	-0.640837	-1.05085
BSU14520	-4.36852	-0.828784	-0.214006
BSU14530	-1.42577	-1.53749	-2.51995
BSU14540	-0.0969366	-0.97519	-1.34632
BSU14550	-2.1605	-2.42032	-1.37237
BSU14560	1.07459	0.461399	1.49408
BSU14569	3.84229	0.589989	0.0391508
BSU14570	-0.70032	-0.545295	-3.07731
BSU14580	-1.5626	-4.02098	-4.21426
BSU14590	-3.5536	-4.34828	-5.45643
BSU14600	-1.0523	-3.09198	-3.69713
BSU14610	-1.48727	-3.34736	-3.84061
BSU14620	4.21349	3.5649	3.78685
BSU14629	4.51244	6.12028	5.77147
BSU14630	-2.708	-1.29776	-1.39371
BSU14640	-1.84977	-0.704254	-1.4178
BSU14650	0.203426	0.414526	0.87254
BSU14660	-11.8063	-3.08455	-0.434005
BSU14670	-0.797895	0.129086	0.492946
BSU14680	-2.22877	-0.103864	-1.17404
BSU14690	2.62337	1.41835	1.11668
BSU14700	-1.5087	1.18744	1.28774
BSU14710	-2.56565	0.024953	-0.0768403
BSU14720	-2.74796	0	-1.08052
BSU14730	2.25549	1.00703	1.56593
BSU14740	0.0172255	1.47606	0.00118269
BSU14750	-1.18929	-4.23193	0.127019
BSU14760	2.41225	1.2635	0.93577
BSU14770	-0.133499	-1.8079	-0.775767
BSU14780	0.457933	-1.07743	-1.51704
BSU14790	-1.89736	-0.0192606	-0.769683
BSU14800	-1.07103	-4.06407	-1.04818
BSU14810	-2.42884	-3.28748	-1.34331
BSU14820	-0.602258	-0.278176	0.0542975
BSU14830	1.35045	0.966473	-0.137024
BSU14840	1.05088	-0.00963001	0.0691151
BSU14850	-2.55495	-1.11145	-2.48733
BSU14860	-4.73285	-2.66728	-1.99749
BSU14870	1.51985	1.75403	0.410068
BSU14880	1.40816	1.40414	1.1366
BSU14890	-1.3742	1.057	1.24246
BSU14900	-0.383568	0.76555	0.324261
BSU14910	1.03546	1.0034	1.43265
BSU14920	1.6026	-0.272288	1.871
BSU14930	-0.393474	0.663669	0.665431
BSU14940	0.676734	0.723522	0.770427
BSU14950	-0.709162	0.271764	1.33121
BSU14960	-0.359138	-0.0124657	0.28437
BSU14970	-0.816014	0.638396	0.63138
BSU14980	-1.72328	-3.10725	3.30871
BSU14990	5.58225	2.02143	-1.91877
BSU15000	0.0490599	0.338419	1.76211
BSU15010	-2.14501	-0.352366	0.431462
BSU15020	-1.48572	-0.550981	0.125436
BSU15030	-0.461859	-2.23298	-1.57868
BSU15040	-0.366974	-0.432576	-0.0207082
BSU15050	-1.99444	-1.32311	0.149348
BSU15060	-0.137779	-0.00582381	0.955683
BSU15069	-0.00971511	1.22974	2.28835
BSU15070	1.17993	0.833777	-2.35838
BSU15080	1.71266	0.696191	0.16524
BSU15090	1.59054	-0.0348278	0.45077
BSU15100	0.530435	1.00644	0.588713
BSU15110	-0.377131	-0.199882	-0.44934
BSU15120	-3.49836	-1.41463	-1.00908
BSU15130	-0.586003	-1.06967	-0.176696
BSU15140	-0.191085	-0.102126	-0.792223
BSU15150	-3.77717	-0.518525	1.64335
BSU15160	-0.474181	-0.869141	-1.46279
BSU15170	-1.27424	-0.982039	-1.1055
BSU15180	1.28427	-0.839472	-1.76754
BSU15190	-3.72546	-2.44914	-2.91388
BSU15200	-4.0345	-2.84778	-2.01056
BSU15210	-1.36976	-0.480901	0.443471
BSU15220	-2.25999	0.570579	1.60482
BSU15230	-2.00082	0.811061	0.831583
BSU15240	1.09244	0.958635	0.902438
BSU15250	-0.510732	-0.0393805	-0.199052
BSU15260	0.00377178	-0.31541	-0.330387
BSU15270	-1.62181	0.561267	-0.867082
BSU15280	-3.02835	-1.29531	2.31936
BSU15290	-3.52623	-2.6558	-1.49583
BSU15300	1.38336	-0.13609	0.718718
BSU15310	0.937406	4.38905	0.638158
BSU15320	-0.38961	-0.31002	1.18136
BSU15330	1.01525	0.541338	0.641421
BSU15340	-0.9697	-0.668683	-0.896436
BSU15350	0.0216431	-0.324466	-2.86814
BSU15360	-1.87992	-3.15253	-2.97391
BSU15370	-0.796631	-1.41178	-0.936995
BSU15380	-1.84186	-1.66336	-1.81425
BSU15390	3.04832	1.28824	0.219728
BSU15400	2.16553	2.14284	0.9814
BSU15410	-1.99605	-1.22155	-0.964682
BSU15420	0.305821	0.0365699	0.0314304
BSU15430	0.0973413	-1.02788	-2.44936
BSU15440	3.42071	0.793275	-1.70473
BSU15450	2.58158	0.702314	1.52768
BSU15460	0.709257	1.53218	0.143536
BSU15470	5.3592	5.77708	3.57146
BSU15480	8.20786	7.70883	6.00023
BSU15490	9.30183	9.18337	7.41322
BSU15500	9.08457	8.93264	7.35048
BSU15510	7.59473	9.85671	7.28987
BSU15520	7.48173	9.21523	8.46379
BSU15530	7.33325	8.38707	6.80059
BSU15540	7.25641	8.19515	6.52792
BSU15550	8.15452	9.53293	6.86887
BSU15560	7.33305	8.21946	5.04755
BSU15570	2.02662	2.89288	2.65369
BSU15580	1.8286	2.85911	1.96857
BSU15590	2.61351	3.85919	1.47238
BSU15600	2.31092	3.73317	2.40408
BSU15610	2.14517	4.96082	2.45171
BSU15620	0.958704	2.67673	1.97157
BSU15630	1.59684	2.47972	1.81963
BSU15640	-3.65127	-2.32833	-1.12153
BSU15650	-0.898484	-0.196461	-0.99053
BSU15660	-1.27617	-1.30256	-0.791923
BSU15670	-2.00036	-0.273102	-1.32047
BSU15680	-2.33974	-1.69567	-1.00207
BSU15690	-2.02788	-1.69247	-1.25615
BSU15700	-1.57987	-1.64254	-0.989828
BSU15710	-4.29757	-1.90706	-1.29201
BSU15720	0.250316	-0.674714	-0.851147
BSU15730	-0.319273	-0.68895	0.156775
BSU15740	0.169866	-0.963945	-4.25085
BSU15750	-1.64123	-1.19353	-0.891337
BSU15760	-2.17773	-1.54981	-0.894521
BSU15770	-2.8231	-2.1364	-1.11191
BSU15780	-4.9969	-2.9311	-3.31135
BSU15790	-1.54931	-2.83777	-2.1111
BSU15800	-1.6945	-4.02279	-2.38548
BSU15810	-3.15243	-2.77921	-1.21187
BSU15820	-0.284971	-0.57095	-3.97267
BSU15830	-1.43358	-1.13971	0.262964
BSU15840	-2.44526	-1.15659	-0.957946
BSU15850	1.244	1.47088	-0.471982
BSU15860	0.46508	0.142539	-0.0466915
BSU15870	-0.231723	-0.670832	-0.356741
BSU15880	0.734461	1.64286	0.851829
BSU15890	1.19876	0.51374	3.29494
BSU15900	-1.47387	-0.177838	-0.800353
BSU15910	-0.588804	-0.688423	-4.19665
BSU15920	-2.94968	-1.97212	-2.87175
BSU15930	-2.86138	-1.54421	-1.17235
BSU15940	-0.831087	-0.742914	-0.732165
BSU15950	-0.96982	-0.821336	-0.773134
BSU15960	1.8822	2.22377	1.25816
BSU15970	4.0907	0.37657	0.873881
BSU15980	5.19483	1.54404	-0.0962772
BSU15990	3.05577	0.692626	-0.725888
BSU16000	2.33297	1.63129	0.0806338
BSU16010	1.47454	-1.51711	1.12924
BSU16020	1.43986	0.0843623	0.157885
BSU16030	1.21389	-0.297887	-0.30493
BSU16040	1.35826	-0.467921	-0.659092
BSU16050	0.137843	-0.103371	1.13383
BSU16060	-2.78778	-3.86788	-1.13443
BSU16070	-1.85853	-1.12377	-1.08022
BSU16080	-1.54328	-0.16181	0.397662
BSU16090	-3.32159	-0.934438	-3.04196
BSU16100	0.00617748	-2.88375	-2.3807
BSU16110	-4.16255	-2.93319	-2.4754
BSU16120	-0.775377	-0.239915	-0.263818
BSU16130	-1.09495	-1.75944	-1.21371
BSU16140	-2.18413	-0.300573	-0.462675
BSU16150	-1.91699	-1.44704	-0.594107
BSU16160	-1.90225	-0.716839	-1.02462
BSU16170	-1.12273	-0.959168	-1.2154
BSU16180	-1.59961	-2.05562	-0.651067
BSU16190	-1.8337	-0.63794	-0.220442
BSU16200	-2.39217	-2.00421	-0.217626
BSU16210	-5.3064	-2.13491	-2.12344
BSU16220	-5.62936	-2.81718	-1.48056
BSU16230	-5.54488	-2.6982	-2.8773
BSU16240	-4.21808	-3.01354	-2.4742
BSU16250	-16.6759	-3.89504	-1.14068
BSU16260	-5.20939	-3.25286	-2.37147
BSU16270	-3.74615	-3.46485	-3.24644
BSU16280	-5.97699	-3.0428	-3.14812
BSU16290	-4.8275	-3.77083	-3.15183
BSU16299	-7.35871	-3.63238	-3.91479
BSU16300	-4.93055	-3.94661	-3.69013
BSU16310	-4.83004	-2.32651	-3.42327
BSU16320	-6.38291	-4.76694	-3.24889
BSU16330	-5.99797	-3.46562	-4.09541
BSU16340	-4.27679	-3.53862	-2.76994
BSU16350	-5.06262	-3.45253	-5.37866
BSU16360	-6.02865	-4.88128	-3.30825
BSU16370	-5.13408	-4.27878	-3.27301
BSU16380	-5.95	-5.26715	-3.1783
BSU16390	-5.47846	-4.05043	-2.6866
BSU16400	-5.01993	-3.4835	-3.39556
BSU16410	-4.71502	-3.82972	-3.2773
BSU16420	-4.728	-4.23792	-3.81918
BSU16430	-3.70443	-3.57085	-2.27071
BSU16440	-1.96145	-1.63216	-2.40887
BSU16450	-1.38338	-2.12074	-1.39734
BSU16460	-2.24012	-1.67536	-1.58413
BSU16470	-1.06411	-2.76277	-2.42488
BSU16480	-1.9033	-1.49785	-1.56907
BSU16490	3.31849	1.17355	0.41258
BSU16500	0.99811	-0.293607	-1.18298
BSU16510	-0.744513	-1.7352	-1.10034
BSU16520	-1.69782	-1.4483	-1.0956
BSU16530	-1.14818	-1.13958	-1.96479
BSU16540	-1.2537	-1.55541	-1.61199
BSU16550	-1.17468	-1.02782	-1.42172
BSU16560	-0.473872	-0.37881	-0.309734
BSU16570	-0.442764	0.288795	-0.629082
BSU16580	1.60661	0.756558	1.23367
BSU16590	3.03197	1.19412	-0.0495698
BSU16600	2.84361	-0.0251411	1.40366
BSU16610	2.57876	1.08081	0.791945
BSU16620	2.03281	1.17721	0.754189
BSU16630	3.34918	1.13531	0.507132
BSU16640	2.45043	0.442088	0.278445
BSU16650	2.35215	0.618596	-0.470225
BSU16660	-0.745683	0.0674329	0.0617189
BSU16670	-1.09015	-0.442537	0.701679
BSU16680	0.555638	-0.0860974	0.248021
BSU16690	-1.28922	-1.18861	0.0393333
BSU16700	-3.97066	-1.46019	-0.122724
BSU16710	-3.30804	-1.54567	-1.77817
BSU16720	-4.80755	-1.7771	0.633316
BSU16730	0.111933	0.755501	-0.614415
BSU16740	-0.790366	-0.41663	-0.144564
BSU16750	-0.547447	-0.304254	0.428336
BSU16760	-1.00945	-2.14232	-1.10841
BSU16770	-0.662819	-0.825219	-0.732545
BSU16780	-0.17811	-0.221071	-1.4215
BSU16790	-0.396527	-0.446705	0.392682
BSU16799	-0.199788	-0.285692	1.07211
BSU16800	-0.871701	-0.503269	0.387104
BSU16810	-2.13945	-1.30627	-1.05989
BSU16825	-2.47122	-3.00919	-0.934698
BSU16845	-0.844537	-0.532809	-0.988144
BSU16860	-0.379026	0.0808297	-0.331213
BSU16870	-0.977729	-0.771859	0.0623417
BSU16880	1.33526	0.92624	0.998648
BSU16890	-1.52764	-2.56449	-0.837285
BSU16900	-3.38465	-1.58047	-0.809938
BSU16910	-2.07656	-1.80305	-1.30149
BSU16920	-0.735973	-0.740318	-1.34266
BSU16930	-0.754523	-0.749516	-2.00541
BSU16940	2.02281	1.72412	1.77413
BSU16950	-1.29274	1.3093	1.76188
BSU16960	1.03937	0.460135	-0.0928699
BSU16970	0.70146	-1.0031	-1.23194
BSU16980	-0.544798	-0.617642	-0.741056
BSU16990	-0.0453031	2.81915	-0.0503538
BSU17000	1.92514	0.723653	0.199368
BSU17010	3.08625	1.09747	2.26882
BSU17020	3.41769	2.24021	1.09966
BSU17030	1.78962	-0.465717	-0.903017
BSU17040	0.674986	-0.0223818	1.11594
BSU17050	1.49649	0.144474	1.05479
BSU17060	-0.52769	-0.891789	0.556771
BSU17070	-0.130495	-0.954053	1.66344
BSU17080	3.52302	3.00517	2.62436
BSU17090	1.6668	0.177161	2.05283
BSU17100	-0.962602	-0.23625	0.0336049
BSU17110	-3.9218	-2.04076	-1.01873
BSU17120	-5.43906	-3.89513	-1.62737
BSU17130	-10.6412	-12.5988	-10.8543
BSU17140	-12.0115	-1.4436	-12.9498
BSU17150	-12.3147	-1.25527	-2.20019
BSU17160	0	3.57841	-1.40087
BSU17170	-11.2617	-1.03327	-1.34318
BSU17180	-1.29968	-1.14917	-0.158062
BSU17190	-1.91451	-0.908185	-0.363167
BSU17200	1.54247	-1.44956	-0.296601
BSU17210	-1.73378	-2.03845	-1.21099
BSU17220	-2.26831	-1.21059	0.55008
BSU17230	-0.609706	-1.62944	-1.28516
BSU17240	-0.570491	-2.83499	-0.844928
BSU17250	-1.11816	-2.05623	-3.19452
BSU17260	0.520977	0.484807	0.486716
BSU17266	-1.6649	-1.33588	-1.01491
BSU17267	-0.876411	-1.58951	-0.545919
BSU17270	-0.780054	-1.46541	-0.438912
BSU17280	-4.02949	-1.86064	-1.1142
BSU17290	-0.656148	-0.579077	-0.079491
BSU17300	-1.32364	-0.715458	0.0166321
BSU17310	0.076684	-0.383376	0.892182
BSU17320	-11.0478	0.814786	-1.94965
BSU17330	-2.46631	-0.757027	-0.739273
BSU17340	-2.46168	-2.6856	-0.826577
BSU17350	0.712806	0.0268669	-2.45127
BSU17360	2.23062	1.01228	0.849203
BSU17370	-0.0515687	-0.722129	0.404026
BSU17380	-1.27358	-0.65988	-0.578612
BSU17390	-0.691502	-4.3258	-1.54689
BSU17400	-1.54747	-1.18145	-0.849488
BSU17410	-2.42386	-1.78643	-0.50263
BSU17420	-1.78353	-2.11081	-3.58136
BSU17430	-1.78636	-0.807065	0.608693
BSU17440	-2.35296	-1.36846	-1.96004
BSU17450	1.40681	0.793917	-0.100644
BSU17460	0.16303	-0.424821	-1.61799
BSU17470	-1.97873	-2.57796	-2.87317
BSU17480	-4.52052	-2.22384	-3.05202
BSU17490	-1.29446	-11.2234	-1.62159
BSU17500	0.960821	0.303395	-1.8977
BSU17510	-0.6053	0.84418	0.281026
BSU17520	0	-9.27999	0
BSU17530	-0.668575	-0.335134	0.0458512
BSU17540	-3.89397	-0.699075	0.449337
BSU17550	-11.6093	-8.07109	-1.1026
BSU17559	0.943817	-2.13691	-3.46947
BSU17560	-1.12949	-3.66851	1.26947
BSU17570	-1.37147	-2.34683	0.174896
BSU17580	-3.05164	-2.1094	-1.35196
BSU17590	0.137992	1.13433	0.0206817
BSU17600	-1.41923	-1.03244	0.212072
BSU17610	-1.9414	-0.641282	0.482869
BSU17620	-1.05488	0.288175	-0.329403
BSU17630	0.626157	0.919529	1.32051
BSU17640	-2.57448	-1.96169	-1.05153
BSU17650	-4.3624	-5.00538	-0.959472
BSU17660	-1.37678	-3.20847	-2.32449
BSU17670	-2.9201	2.18368	0.390754
BSU17678	-2.86668	-2.56141	-0.397322
BSU17680	-2.24248	-1.66418	-0.35994
BSU17690	-0.225894	0.277918	-0.426364
BSU17699	-11.1966	-10.5477	0
BSU17700	-0.363185	-0.872981	-1.16875
BSU17710	-1.39348	-0.967877	-0.930291
BSU17720	-10.7584	-4.16293	2.61046
BSU17730	-0.410621	0.141144	-1.24587
BSU17740	1.82553	1.04813	1.05485
BSU17750	-1.3723	-1.41329	1.26794
BSU17760	-1.80901	0.654275	1.33694
BSU17770	-2.14054	0.283027	2.77381
BSU17780	0.0704969	0.216124	0.503223
BSU17790	-0.154936	1.19335	-0.515084
BSU17800	0.511451	-0.796335	1.00993
BSU17810	-10.3628	-3.01675	1.4343
BSU17820	-12.156	-2.93777	-4.17885
BSU17830	-0.0541836	-2.31825	-0.622243
BSU17840	-0.16976	2.93178	3.20412
BSU17850	2.94153	2.43773	1.88759
BSU17860	2.38096	2.53241	1.87272
BSU17870	1.89859	1.70349	0.99879
BSU17880	1.33388	1.12627	1.11455
BSU17890	-3.34499	-1.42516	-0.842029
BSU17900	-0.951258	-3.86618	4.1783
BSU17910	2.11573	-0.288435	0.506539
BSU17920	1.26284	0.533201	-0.602472
BSU17930	-0.264695	-0.683362	-0.495189
BSU17940	-2.28502	0.447437	-0.388673
BSU17950	0.800948	0.618375	1.52409
BSU17960	-0.630443	-0.325397	0.113316
BSU17970	-0.00292668	-1.87316	0.0689245
BSU17980	1.81282	1.18206	0.422328
BSU17990	2.00306	0.661736	-0.702523
BSU18000	-0.649257	-1.95771	-2.04934
BSU18010	-1.13987	-4.17186	-3.12671
BSU18019	-10.8153	0	0
BSU18020	1.60025	0.951633	0.817885
BSU18030	1.38277	0.991905	1.64364
BSU18040	0.884066	1.05135	1.70964
BSU18050	0.66529	1.61422	1.47715
BSU18060	0.866084	1.61776	0.091504
BSU18070	1.68698	1.06975	0.564846
BSU18080	1.9638	1.43823	1.01789
BSU18090	-0.451012	-0.41665	-0.760865
BSU18100	-1.47298	-2.06499	-1.22323
BSU18110	-3.92698	-2.22249	-1.77244
BSU18120	1.7933	0.515452	0.829751
BSU18130	-1.50811	0.419199	-0.664085
BSU18140	-13.3257	-1.50081	-2.95506
BSU18150	-0.543576	-1.02847	-0.651731
BSU18160	-1.19769	-0.300977	1.07712
BSU18170	-12.6808	-1.6462	1.43558
BSU18180	2.90482	2.36248	4.1878
BSU18190	3.20172	0.955123	1.02804
BSU18200	0.309631	0.0162516	-1.04462
BSU18210	2.00817	-0.181629	0.0418928
BSU18220	0.612655	-0.751673	1.01081
BSU18230	1.4469	0.510017	-0.98741
BSU18239	-0.534451	-0.865081	0.38955
BSU18240	1.93814	0.773203	0.537175
BSU18250	-0.167746	0.575616	-0.327964
BSU18260	0.686176	-0.439039	-2.21622
BSU18270	10.0503	0.314812	0.0141188
BSU18280	0.636505	0.660322	-0.180878
BSU18290	-6.00674	-2.37006	-0.416362
BSU18300	-2.91821	-1.69088	-2.39333
BSU18310	-1.30901	-1.56194	-0.969962
BSU18320	-1.26165	-2.19833	-0.709938
BSU18330	-1.42043	-0.926594	-0.0822161
BSU18340	-3.43332	-1.38674	-0.212394
BSU18350	-0.10947	-1.09882	-1.48436
BSU18360	-2.16878	-1.44923	-2.24234
BSU18370	-0.651811	-0.115571	-0.0987003
BSU18380	-0.629599	-0.618881	0.421094
BSU18390	3.17433	2.48236	2.11651
BSU18400	0.901592	0.0943522	0.0911074
BSU18410	-0.80968	-2.11036	-1.03861
BSU18420	-1.18739	0.116092	1.6223
BSU18430	1.78884	-1.11619	0.231115
BSU18440	-5.12361	-0.0482194	-6.70815
BSU18450	-4.79351	-3.15586	-5.25859
BSU18460	0.129984	0.32966	-0.106642
BSU18470	9.52632	4.72159	4.12375
BSU18480	5.82911	4.56041	4.77384
BSU18490	0.790985	0.635951	-0.701041
BSU18500	0.59606	-0.0286769	0.891278
BSU18510	-0.120558	-0.263756	-0.188694
BSU18520	-0.687966	-1.22809	-1.27899
BSU18530	-0.341249	-1.95106	-0.640337
BSU18540	-7.87841	-4.10023	-9.40067
BSU18550	-6.66722	-3.00354	-5.47517
BSU18560	-8.87418	-2.42772	-4.2501
BSU18570	-3.01251	-0.779184	-1.39478
BSU18580	1.54542	-0.823696	0.44631
BSU18590	3.33807	3.30699	2.30229
BSU18600	2.65845	-1.52025	-0.455781
BSU18610	-0.40747	-0.988175	0.423117
BSU18620	-0.24865	-0.640154	-0.551408
BSU18630	-1.07278	-1.40671	-0.671441
BSU18640	0.343026	0.15603	0.47287
BSU18650	0.471348	-1.05402	-0.942521
BSU18660	0.949108	0.271506	8.22654
BSU18669	-3.55518	0.240748	1.90442
BSU18670	-0.601769	2.64594	-0.248549
BSU18680	-11.0334	1.07764	0.208834
BSU18690	-3.8728	-0.585182	-0.31964
BSU18700	-1.61108	-3.97579	-0.353186
BSU18709	-11.9281	-1.54286	11.3467
BSU18710	-8.59031	-10.1378	-10.9464
BSU18720	-1.06047	-1.92728	0.926624
BSU18730	4.12009	-0.262071	1.15003
BSU18740	3.81562	1.31917	-0.264564
BSU18750	-0.0633049	0.167459	-1.15859
BSU18760	1.89513	1.33896	1.93146
BSU18770	0.326348	3.01918	-0.707455
BSU18780	1.11749	0.556353	3.74342
BSU18790	-0.805029	-1.14767	-1.29416
BSU18800	-0.427265	1.2785	-0.0554246
BSU18810	2.1484	-3.13355	-0.576007
BSU18819	-11.592	-0.341288	-12.3574
BSU18820	-14.2486	-2.6273	-2.3864
BSU18830	-0.203343	-0.882693	-1.74517
BSU18840	-2.41133	-1.03189	0.0214495
BSU18849	-11.5023	-9.77893	-3.69487
BSU18850	-8.51753	-3.04088	-2.78109
BSU18860	-2.42005	-4.02035	-0.822898
BSU18870	-2.095	-1.87456	-1.12304
BSU18880	1.3573	1.67302	2.13439
BSU18890	-1.91313	-0.898863	-0.314244
BSU18898	-10.7217	-14.1462	-0.845507
BSU18899	11.9439	-9.79382	6.18918
BSU18900	-10.004	-11.5696	-0.267286
BSU18908	-6.76739	-3.61596	-1.83356
BSU18909	0	0	-11.7763
BSU18910	-0.52382	-1.61184	-1.66575
BSU18920	-0.252886	-1.97602	-1.01431
BSU18930	-12.7186	-12.7525	-2.53437
BSU18940	-11.652	-1.63075	-0.383194
BSU18950	7.99211	-12.8056	12.1112
BSU18960	8.79928	-0.277283	-11.0134
BSU18970	-1.30495	-0.659426	0.537003
BSU18979	0.560725	0.62225	-0.0846204
BSU18980	3.9495	3.73205	3.15698
BSU18990	-1.86759	-0.536159	0.576201
BSU19000	-0.487442	3.85514	-0.443924
BSU19010	-0.293493	-1.33784	1.32
BSU19020	0.994925	-2.3737	0.644812
BSU19030	-0.3848	-0.243832	-0.653151
BSU19040	-2.86776	-2.27578	-2.39741
BSU19050	-1.77953	-1.60475	-2.28306
BSU19060	2.6669	-0.0792242	-1.89124
BSU19070	3.01916	1.2041	2.96347
BSU19080	3.49357	2.86842	2.10542
BSU19090	-1.61061	-1.61448	0.781366
BSU19100	-0.379553	0.0605404	0.157662
BSU19110	0	-9.53415	0
BSU19120	0.237117	0.216984	1.22948
BSU19130	1.37525	-0.173252	-0.177272
BSU19140	0.162502	0.113272	0.265324
BSU19150	1.25122	-1.08902	2.1537
BSU19160	0.986022	1.108	2.17094
BSU19170	0.350074	0.885542	1.42337
BSU19180	4.69191	3.54765	2.35415
BSU19190	1.89155	0.787815	1.09932
BSU19200	-0.0141112	1.4434	0.236332
BSU19210	2.04146	1.22347	1.24154
BSU19220	-0.210396	0.402785	0.423643
BSU19230	-0.342248	-0.816427	-0.669059
BSU19240	0.379261	-0.492777	0.753784
BSU19250	-0.739062	0.409542	-0.74385
BSU19259	-2.50634	0.983825	0.0394358
[truncated: 2,393 more rows]

## Sheet: Categories
BSU_number	FuncId	Category ID	FuncName1	FuncName2	FuncName3	FuncName4	FuncName5	Gene name
BSU09670	SW 1.1	1.1.1.1.	Cellular processes	cell envelope and cell division	cell wall synthesis	biosynthesis of peptidoglycan	NA	dat
BSU04560	SW 1.1	1.1.1.1.	Cellular processes	cell envelope and cell division	cell wall synthesis	biosynthesis of peptidoglycan	NA	ddl
BSU01770	SW 1.1	1.1.1.1.	Cellular processes	cell envelope and cell division	cell wall synthesis	biosynthesis of peptidoglycan	NA	glmM
BSU01780	SW 1.1	1.1.1.1.	Cellular processes	cell envelope and cell division	cell wall synthesis	biosynthesis of peptidoglycan	NA	glmS
BSU15190	SW 1.1	1.1.1.1.	Cellular processes	cell envelope and cell division	cell wall synthesis	biosynthesis of peptidoglycan	NA	mraY
BSU36760	SW 1.1	1.1.1.1.	Cellular processes	cell envelope and cell division	cell wall synthesis	biosynthesis of peptidoglycan	NA	murAA
BSU37100	SW 1.1	1.1.1.1.	Cellular processes	cell envelope and cell division	cell wall synthesis	biosynthesis of peptidoglycan	NA	murAB
BSU15230	SW 1.1	1.1.1.1.	Cellular processes	cell envelope and cell division	cell wall synthesis	biosynthesis of peptidoglycan	NA	murB
BSU29790	SW 1.1	1.1.1.1.	Cellular processes	cell envelope and cell division	cell wall synthesis	biosynthesis of peptidoglycan	NA	murC
BSU15200	SW 1.1	1.1.1.1.	Cellular processes	cell envelope and cell division	cell wall synthesis	biosynthesis of peptidoglycan	NA	murD
BSU15180	SW 1.1	1.1.1.1.	Cellular processes	cell envelope and cell division	cell wall synthesis	biosynthesis of peptidoglycan	NA	murE
BSU04570	SW 1.1	1.1.1.1.	Cellular processes	cell envelope and cell division	cell wall synthesis	biosynthesis of peptidoglycan	NA	murF
BSU15220	SW 1.1	1.1.1.1.	Cellular processes	cell envelope and cell division	cell wall synthesis	biosynthesis of peptidoglycan	NA	murG
BSU14000	SW 1.1	1.1.1.1.	Cellular processes	cell envelope and cell division	cell wall synthesis	biosynthesis of peptidoglycan	NA	patA
BSU28390	SW 1.1	1.1.1.1.	Cellular processes	cell envelope and cell division	cell wall synthesis	biosynthesis of peptidoglycan	NA	racE
BSU27670	SW 1.1	1.1.1.1.	Cellular processes	cell envelope and cell division	cell wall synthesis	biosynthesis of peptidoglycan	NA	spoVB
BSU15210	SW 1.1	1.1.1.1.	Cellular processes	cell envelope and cell division	cell wall synthesis	biosynthesis of peptidoglycan	NA	spoVE
BSU40370	SW 1.1	1.1.1.1.	Cellular processes	cell envelope and cell division	cell wall synthesis	biosynthesis of peptidoglycan	NA	walJ
BSU00570	SW 1.1	1.1.1.1.	Cellular processes	cell envelope and cell division	cell wall synthesis	biosynthesis of peptidoglycan	NA	yabM
BSU14180	SW 1.1	1.1.1.1.	Cellular processes	cell envelope and cell division	cell wall synthesis	biosynthesis of peptidoglycan	NA	ykuQ
BSU14190	SW 1.1	1.1.1.1.	Cellular processes	cell envelope and cell division	cell wall synthesis	biosynthesis of peptidoglycan	NA	ykuR
BSU26810	SW 1.1	1.1.1.1.	Cellular processes	cell envelope and cell division	cell wall synthesis	biosynthesis of peptidoglycan	NA	yrpC
BSU30050	SW 1.1	1.1.1.1.	Cellular processes	cell envelope and cell division	cell wall synthesis	biosynthesis of peptidoglycan	NA	ytgP
BSU00500	SW 1.1	1.1.1.1.	Cellular processes	cell envelope and cell division	cell wall synthesis	biosynthesis of peptidoglycan	NA	gcaD
BSU14040	SW 1.1	1.1.1.1.	Cellular processes	cell envelope and cell division	cell wall synthesis	biosynthesis of peptidoglycan	NA	ldt
BSU04640	SW 1.1	1.1.1.1.	Cellular processes	cell envelope and cell division	cell wall synthesis	biosynthesis of peptidoglycan	NA	alr
BSU06720	SW 1.1	1.1.1.2.	Cellular processes	cell envelope and cell division	cell wall synthesis	biosynthesis of lipoteichoic acid	NA	dgkB
BSU07260	SW 1.1	1.1.1.2.	Cellular processes	cell envelope and cell division	cell wall synthesis	biosynthesis of lipoteichoic acid	NA	yfnI
BSU24840	SW 1.1	1.1.1.2.	Cellular processes	cell envelope and cell division	cell wall synthesis	biosynthesis of lipoteichoic acid	NA	yqgS
BSU33360	SW 1.1	1.1.1.2.	Cellular processes	cell envelope and cell division	cell wall synthesis	biosynthesis of lipoteichoic acid	NA	yvgJ
BSU07710	SW 1.1	1.1.1.2.	Cellular processes	cell envelope and cell division	cell wall synthesis	biosynthesis of lipoteichoic acid	NA	ltaS
BSU25310	SW 1.1	1.1.1.2.	Cellular processes	cell envelope and cell division	cell wall synthesis	biosynthesis of lipoteichoic acid	NA	dgkA
BSU38500	SW 1.1	1.1.1.3.	Cellular processes	cell envelope and cell division	cell wall synthesis	biosynthesis of teichoic acid	NA	dltA
BSU38510	SW 1.1	1.1.1.3.	Cellular processes	cell envelope and cell division	cell wall synthesis	biosynthesis of teichoic acid	NA	dltB
BSU38520	SW 1.1	1.1.1.3.	Cellular processes	cell envelope and cell division	cell wall synthesis	biosynthesis of teichoic acid	NA	dltC
BSU38530	SW 1.1	1.1.1.3.	Cellular processes	cell envelope and cell division	cell wall synthesis	biosynthesis of teichoic acid	NA	dltD
BSU38540	SW 1.1	1.1.1.3.	Cellular processes	cell envelope and cell division	cell wall synthesis	biosynthesis of teichoic acid	NA	dltE
BSU35690	SW 1.1	1.1.1.3.	Cellular processes	cell envelope and cell division	cell wall synthesis	biosynthesis of teichoic acid	NA	ggaA
BSU35680	SW 1.1	1.1.1.3.	Cellular processes	cell envelope and cell division	cell wall synthesis	biosynthesis of teichoic acid	NA	ggaB
BSU09310	SW 1.1	1.1.1.3.	Cellular processes	cell envelope and cell division	cell wall synthesis	biosynthesis of teichoic acid	NA	pgcA
BSU35670	SW 1.1	1.1.1.3.	Cellular processes	cell envelope and cell division	cell wall synthesis	biosynthesis of teichoic acid	NA	gtaB
BSU38210	SW 1.1	1.1.1.3.	Cellular processes	cell envelope and cell division	cell wall synthesis	biosynthesis of teichoic acid	NA	gtaC
BSU35660	SW 1.1	1.1.1.3.	Cellular processes	cell envelope and cell division	cell wall synthesis	biosynthesis of teichoic acid	NA	mnaA
BSU35750	SW 1.1	1.1.1.3.	Cellular processes	cell envelope and cell division	cell wall synthesis	biosynthesis of teichoic acid	NA	tagA
BSU35760	SW 1.1	1.1.1.3.	Cellular processes	cell envelope and cell division	cell wall synthesis	biosynthesis of teichoic acid	NA	tagB
BSU35770	SW 1.1	1.1.1.3.	Cellular processes	cell envelope and cell division	cell wall synthesis	biosynthesis of teichoic acid	NA	tagC
BSU35740	SW 1.1	1.1.1.3.	Cellular processes	cell envelope and cell division	cell wall synthesis	biosynthesis of teichoic acid	NA	tagD
BSU35730	SW 1.1	1.1.1.3.	Cellular processes	cell envelope and cell division	cell wall synthesis	biosynthesis of teichoic acid	NA	tagE
BSU35720	SW 1.1	1.1.1.3.	Cellular processes	cell envelope and cell division	cell wall synthesis	biosynthesis of teichoic acid	NA	tagF
BSU35530	SW 1.1	1.1.1.3.	Cellular processes	cell envelope and cell division	cell wall synthesis	biosynthesis of teichoic acid	NA	tagO
BSU35609	SW 1.1	1.1.1.4.	Cellular processes	cell envelope and cell division	cell wall synthesis	biosynthesis of teichuronic acid	NA	tuaA/1
BSU35610	SW 1.1	1.1.1.4.	Cellular processes	cell envelope and cell division	cell wall synthesis	biosynthesis of teichuronic acid	NA	tuaA/2
BSU35600	SW 1.1	1.1.1.4.	Cellular processes	cell envelope and cell division	cell wall synthesis	biosynthesis of teichuronic acid	NA	tuaB
BSU35590	SW 1.1	1.1.1.4.	Cellular processes	cell envelope and cell division	cell wall synthesis	biosynthesis of teichuronic acid	NA	tuaC
BSU35580	SW 1.1	1.1.1.4.	Cellular processes	cell envelope and cell division	cell wall synthesis	biosynthesis of teichuronic acid	NA	tuaD
BSU35570	SW 1.1	1.1.1.4.	Cellular processes	cell envelope and cell division	cell wall synthesis	biosynthesis of teichuronic acid	NA	tuaE
BSU35560	SW 1.1	1.1.1.4.	Cellular processes	cell envelope and cell division	cell wall synthesis	biosynthesis of teichuronic acid	NA	tuaF
BSU35550	SW 1.1	1.1.1.4.	Cellular processes	cell envelope and cell division	cell wall synthesis	biosynthesis of teichuronic acid	NA	tuaG
BSU35540	SW 1.1	1.1.1.4.	Cellular processes	cell envelope and cell division	cell wall synthesis	biosynthesis of teichuronic acid	NA	tuaH
BSU35710	SW 1.1	1.1.1.	Cellular processes	cell envelope and cell division	cell wall synthesis	export of anionic polymers and attachment to peptidoglycan	NA	tagG
BSU35700	SW 1.1	1.1.1.	Cellular processes	cell envelope and cell division	cell wall synthesis	export of anionic polymers and attachment to peptidoglycan	NA	tagH
BSU35840	SW 1.1	1.1.1.	Cellular processes	cell envelope and cell division	cell wall synthesis	export of anionic polymers and attachment to peptidoglycan	NA	tagT
BSU35650	SW 1.1	1.1.1.	Cellular processes	cell envelope and cell division	cell wall synthesis	export of anionic polymers and attachment to peptidoglycan	NA	tagU
BSU35520	SW 1.1	1.1.1.	Cellular processes	cell envelope and cell division	cell wall synthesis	export of anionic polymers and attachment to peptidoglycan	NA	tagV
BSU00100	SW 1.1	1.1.1.5.	Cellular processes	cell envelope and cell division	cell wall synthesis	penicillin-binding proteins	NA	dacA
BSU04140	SW 1.1	1.1.1.5.	Cellular processes	cell envelope and cell division	cell wall synthesis	penicillin-binding proteins	NA	pbpC
BSU10110	SW 1.1	1.1.1.5.	Cellular processes	cell envelope and cell division	cell wall synthesis	penicillin-binding proteins	NA	pbpF
BSU13980	SW 1.1	1.1.1.5.	Cellular processes	cell envelope and cell division	cell wall synthesis	penicillin-binding proteins	NA	pbpH
BSU15160	SW 1.1	1.1.1.5.	Cellular processes	cell envelope and cell division	cell wall synthesis	penicillin-binding proteins	NA	pbpB
BSU15170	SW 1.1	1.1.1.5.	Cellular processes	cell envelope and cell division	cell wall synthesis	penicillin-binding proteins	NA	spoVD
BSU16950	SW 1.1	1.1.1.5.	Cellular processes	cell envelope and cell division	cell wall synthesis	penicillin-binding proteins	NA	pbpX
BSU18350	SW 1.1	1.1.1.5.	Cellular processes	cell envelope and cell division	cell wall synthesis	penicillin-binding proteins	NA	dacC
BSU22320	SW 1.1	1.1.1.5.	Cellular processes	cell envelope and cell division	cell wall synthesis	penicillin-binding proteins	NA	ponA
BSU23190	SW 1.1	1.1.1.5.	Cellular processes	cell envelope and cell division	cell wall synthesis	penicillin-binding proteins	NA	dacB
BSU23480	SW 1.1	1.1.1.5.	Cellular processes	cell envelope and cell division	cell wall synthesis	penicillin-binding proteins	NA	dacF
BSU25000	SW 1.1	1.1.1.5.	Cellular processes	cell envelope and cell division	cell wall synthesis	penicillin-binding proteins	NA	pbpA
BSU27310	SW 1.1	1.1.1.5.	Cellular processes	cell envelope and cell division	cell wall synthesis	penicillin-binding proteins	NA	pbpI
BSU31490	SW 1.1	1.1.1.5.	Cellular processes	cell envelope and cell division	cell wall synthesis	penicillin-binding proteins	NA	pbpD
BSU34440	SW 1.1	1.1.1.5.	Cellular processes	cell envelope and cell division	cell wall synthesis	penicillin-binding proteins	NA	pbpE
BSU37510	SW 1.1	1.1.1.5.	Cellular processes	cell envelope and cell division	cell wall synthesis	penicillin-binding proteins	NA	pbpG
BSU16530	SW 1.1	1.1.1.	Cellular processes	cell envelope and cell division	cell wall synthesis	biosynthesis of the carrier lipid undecaprenylphosphate	NA	uppS
BSU36530	SW 1.1	1.1.1.	Cellular processes	cell envelope and cell division	cell wall synthesis	biosynthesis of the carrier lipid undecaprenylphosphate	NA	bcrC
BSU22030	SW 1.1	1.1.2.	Cellular processes	cell envelope and cell division	cell shape	NA	NA	dynA
BSU14470	SW 1.1	1.1.2.	Cellular processes	cell envelope and cell division	cell shape	NA	NA	mreBH
BSU16910	SW 1.1	1.1.2.	Cellular processes	cell envelope and cell division	cell shape	NA	NA	rodZ
BSU28010	SW 1.1	1.1.2.	Cellular processes	cell envelope and cell division	cell shape	NA	NA	mreD
BSU28020	SW 1.1	1.1.2.	Cellular processes	cell envelope and cell division	cell shape	NA	NA	mreC
BSU28030	SW 1.1	1.1.2.	Cellular processes	cell envelope and cell division	cell shape	NA	NA	mreB
BSU36410	SW 1.1	1.1.2.	Cellular processes	cell envelope and cell division	cell shape	NA	NA	mbl
BSU38120	SW 1.1	1.1.2.	Cellular processes	cell envelope and cell division	cell shape	NA	NA	rodA
BSU34760	SW 1.1	1.1.2.	Cellular processes	cell envelope and cell division	cell shape	NA	NA	yvcK
BSU02810	SW 1.1	1.1.3.1.	Cellular processes	cell envelope and cell division	cell wall degradation/ turnover	autolysis	NA	cwlK
BSU04970	SW 1.1	1.1.3.1.	Cellular processes	cell envelope and cell division	cell wall degradation/ turnover	autolysis	NA	cwlT
BSU09370	SW 1.1	1.1.3.1.	Cellular processes	cell envelope and cell division	cell wall degradation/ turnover	autolysis	NA	lytF
BSU09420	SW 1.1	1.1.3.1.	Cellular processes	cell envelope and cell division	cell wall degradation/ turnover	autolysis	NA	lytE
BSU12460	SW 1.1	1.1.3.1.	Cellular processes	cell envelope and cell division	cell wall degradation/ turnover	autolysis	NA	xlyB
BSU12780	SW 1.1	1.1.3.1.	Cellular processes	cell envelope and cell division	cell wall degradation/ turnover	autolysis	NA	xepA
BSU12810	SW 1.1	1.1.3.1.	Cellular processes	cell envelope and cell division	cell wall degradation/ turnover	autolysis	NA	xlyA
BSU18380	SW 1.1	1.1.3.1.	Cellular processes	cell envelope and cell division	cell wall degradation/ turnover	autolysis	NA	iseA
BSU19210	SW 1.1	1.1.3.1.	Cellular processes	cell envelope and cell division	cell wall degradation/ turnover	autolysis	NA	yocH
BSU19410	SW 1.1	1.1.3.1.	Cellular processes	cell envelope and cell division	cell wall degradation/ turnover	autolysis	NA	cwlS
BSU21410	SW 1.1	1.1.3.1.	Cellular processes	cell envelope and cell division	cell wall degradation/ turnover	autolysis	NA	blyA
BSU25710	SW 1.1	1.1.3.1.	Cellular processes	cell envelope and cell division	cell wall degradation/ turnover	autolysis	NA	cwlH
BSU25900	SW 1.1	1.1.3.1.	Cellular processes	cell envelope and cell division	cell wall degradation/ turnover	autolysis	NA	cwlA
BSU28900	SW 1.1	1.1.3.1.	Cellular processes	cell envelope and cell division	cell wall degradation/ turnover	autolysis	NA	ysbB
BSU28920	SW 1.1	1.1.3.1.	Cellular processes	cell envelope and cell division	cell wall degradation/ turnover	autolysis	NA	lytT
BSU28930	SW 1.1	1.1.3.1.	Cellular processes	cell envelope and cell division	cell wall degradation/ turnover	autolysis	NA	lytS
BSU31120	SW 1.1	1.1.3.1.	Cellular processes	cell envelope and cell division	cell wall degradation/ turnover	autolysis	NA	lytG
BSU34440	SW 1.1	1.1.3.1.	Cellular processes	cell envelope and cell division	cell wall degradation/ turnover	autolysis	NA	pbpE
BSU34800	SW 1.1	1.1.3.1.	Cellular processes	cell envelope and cell division	cell wall degradation/ turnover	autolysis	NA	cwlO
BSU35620	SW 1.1	1.1.3.1.	Cellular processes	cell envelope and cell division	cell wall degradation/ turnover	autolysis	NA	lytC
BSU35630	SW 1.1	1.1.3.1.	Cellular processes	cell envelope and cell division	cell wall degradation/ turnover	autolysis	NA	lytB
BSU35640	SW 1.1	1.1.3.1.	Cellular processes	cell envelope and cell division	cell wall degradation/ turnover	autolysis	NA	lytA
BSU35780	SW 1.1	1.1.3.1.	Cellular processes	cell envelope and cell division	cell wall degradation/ turnover	autolysis	NA	lytD
BSU11570	SW 1.1	1.1.3.1.	Cellular processes	cell envelope and cell division	cell wall degradation/ turnover	autolysis	NA	cwlQ
BSU21350	SW 1.1	1.1.3.1.	Cellular processes	cell envelope and cell division	cell wall degradation/ turnover	autolysis	NA	cwlP
BSU30640	SW 1.1	1.1.3.1.	Cellular processes	cell envelope and cell division	cell wall degradation/ turnover	autolysis/ based on similarity	NA	ytkC
BSU13820	SW 1.1	1.1.3.1.	Cellular processes	cell envelope and cell division	cell wall degradation/ turnover	autolysis/ based on similarity	NA	ykvT
BSU01660	SW 1.1	1.1.3.2.	Cellular processes	cell envelope and cell division	cell wall degradation/ turnover	utilization of cell wall components	NA	nagZ
BSU01670	SW 1.1	1.1.3.2.	Cellular processes	cell envelope and cell division	cell wall degradation/ turnover	utilization of cell wall components	NA	amiE
BSU01680	SW 1.1	1.1.3.2.	Cellular processes	cell envelope and cell division	cell wall degradation/ turnover	utilization of cell wall components	NA	murP
BSU01690	SW 1.1	1.1.3.2.	Cellular processes	cell envelope and cell division	cell wall degradation/ turnover	utilization of cell wall components	NA	murR
BSU01700	SW 1.1	1.1.3.2.	Cellular processes	cell envelope and cell division	cell wall degradation/ turnover	utilization of cell wall components	NA	murQ
BSU35010	SW 1.1	1.1.3.2.	Cellular processes	cell envelope and cell division	cell wall degradation/ turnover	utilization of cell wall components	NA	nagA
BSU35020	SW 1.1	1.1.3.2.	Cellular processes	cell envelope and cell division	cell wall degradation/ turnover	utilization of cell wall components	NA	nagB
BSU02350	SW 1.1	1.1.3.2.	Cellular processes	cell envelope and cell division	cell wall degradation/ turnover	utilization of cell wall components	NA	gamP
BSU02360	SW 1.1	1.1.3.2.	Cellular processes	cell envelope and cell division	cell wall degradation/ turnover	utilization of cell wall components	NA	gamA
BSU02370	SW 1.1	1.1.3.2.	Cellular processes	cell envelope and cell division	cell wall degradation/ turnover	utilization of cell wall components	NA	ybgA
BSU24190	SW 1.1	1.1.3.	Cellular processes	cell envelope and cell division	cell wall degradation/ turnover	additional genes	NA	yqiI
BSU18410	SW 1.1	1.1.4.	Cellular processes	cell envelope and cell division	capsule biosynthesis and degradation	NA	NA	ggt
BSU35860	SW 1.1	1.1.4.	Cellular processes	cell envelope and cell division	capsule biosynthesis and degradation	NA	NA	pgdS
BSU35870	SW 1.1	1.1.4.	Cellular processes	cell envelope and cell division	capsule biosynthesis and degradation	NA	NA	capE
BSU35880	SW 1.1	1.1.4.	Cellular processes	cell envelope and cell division	capsule biosynthesis and degradation	NA	NA	capA
BSU35890	SW 1.1	1.1.4.	Cellular processes	cell envelope and cell division	capsule biosynthesis and degradation	NA	NA	capC
BSU35900	SW 1.1	1.1.4.	Cellular processes	cell envelope and cell division	capsule biosynthesis and degradation	NA	NA	capB
BSU19810	SW 1.1	1.1.4.	Cellular processes	cell envelope and cell division	capsule biosynthesis and degradation/ based on similarity	NA	NA	yodU
BSU21670	SW 1.1	1.1.4.	Cellular processes	cell envelope and cell division	capsule biosynthesis and degradation/ based on similarity	NA	NA	ypqP
BSU15780	SW 1.1	1.1.5.	Cellular processes	cell envelope and cell division	cell wall/ other	NA	NA	cpgA
BSU02600	SW 1.1	1.1.5.	Cellular processes	cell envelope and cell division	cell wall/ other	NA	NA	cwlJ
BSU06250	SW 1.1	1.1.5.	Cellular processes	cell envelope and cell division	cell wall/ other	NA	NA	ydjM
BSU10770	SW 1.1	1.1.5.	Cellular processes	cell envelope and cell division	cell wall/ other	NA	NA	wprA
BSU12980	SW 1.1	1.1.5.	Cellular processes	cell envelope and cell division	cell wall/ other	NA	NA	ykfB
BSU12990	SW 1.1	1.1.5.	Cellular processes	cell envelope and cell division	cell wall/ other	NA	NA	ykfC
BSU17410	SW 1.1	1.1.5.	Cellular processes	cell envelope and cell division	cell wall/ other	NA	NA	cwlC
BSU23530	SW 1.1	1.1.5.	Cellular processes	cell envelope and cell division	cell wall/ other	NA	NA	spoIIM
BSU24830	SW 1.1	1.1.5.	Cellular processes	cell envelope and cell division	cell wall/ other	NA	NA	yqgT
BSU25530	SW 1.1	1.1.5.	Cellular processes	cell envelope and cell division	cell wall/ other	NA	NA	spoIIP
BSU32340	SW 1.1	1.1.5.	Cellular processes	cell envelope and cell division	cell wall/ other	NA	NA	lytH
BSU36750	SW 1.1	1.1.5.	Cellular processes	cell envelope and cell division	cell wall/ other	NA	NA	spoIID
BSU39230	SW 1.1	1.1.5.	Cellular processes	cell envelope and cell division	cell wall/ other	NA	NA	wapA
BSU40380	SW 1.1	1.1.5.	Cellular processes	cell envelope and cell division	cell wall/ other	NA	NA	yycI
BSU40390	SW 1.1	1.1.5.	Cellular processes	cell envelope and cell division	cell wall/ other	NA	NA	yycH
BSU40400	SW 1.1	1.1.5.	Cellular processes	cell envelope and cell division	cell wall/ other	NA	NA	walK
BSU40410	SW 1.1	1.1.5.	Cellular processes	cell envelope and cell division	cell wall/ other	NA	NA	walR
BSU12100	SW 1.1	1.1.5.	Cellular processes	cell envelope and cell division	cell wall/ other	NA	NA	pdaC
BSU00400	SW 1.1	1.1.5.	Cellular processes	cell envelope and cell division	cell wall/ other/ based on similarity	NA	NA	yabE
BSU15020	SW 1.1	1.1.5.	Cellular processes	cell envelope and cell division	cell wall/ other/ based on similarity	NA	NA	ylbI
BSU18180	SW 1.1	1.1.5.	Cellular processes	cell envelope and cell division	cell wall/ other/ based on similarity	NA	NA	yngB
BSU19620	SW 1.1	1.1.5.	Cellular processes	cell envelope and cell division	cell wall/ other/ based on similarity	NA	NA	yodJ
BSU02200	SW 1.1	1.1.5.	Cellular processes	cell envelope and cell division	cell wall/ other/ based on similarity	NA	NA	ybfG
BSU27580	SW 1.1	1.1.5.	Cellular processes	cell envelope and cell division	cell wall/ other/ based on similarity	NA	NA	yrvJ
BSU05710	SW 1.1	1.1.5.	Cellular processes	cell envelope and cell division	cell wall/ other/ based on similarity	NA	NA	ydhD
BSU31010	SW 1.1	1.1.6.	Cellular processes	cell envelope and cell division	membrane dynamics	NA	NA	floT
BSU22030	SW 1.1	1.1.6.	Cellular processes	cell envelope and cell division	membrane dynamics	NA	NA	dynA
BSU11340	SW 1.1	1.1.6.	Cellular processes	cell envelope and cell division	membrane dynamics	NA	NA	fabF
BSU31020	SW 1.1	1.1.6.	Cellular processes	cell envelope and cell division	membrane dynamics	NA	NA	yuaF
BSU25380	SW 1.1	1.1.6.	Cellular processes	cell envelope and cell division	membrane dynamics	NA	NA	floA
BSU00490	SW 1.1	1.1.7.	Cellular processes	cell envelope and cell division	cell division	NA	NA	spoVG
BSU00620	SW 1.1	1.1.7.	Cellular processes	cell envelope and cell division	cell division	NA	NA	divIC
BSU22030	SW 1.1	1.1.7.	Cellular processes	cell envelope and cell division	cell division	NA	NA	dynA
BSU00690	SW 1.1	1.1.7.	Cellular processes	cell envelope and cell division	cell division	NA	NA	ftsH
BSU00880	SW 1.1	1.1.7.	Cellular processes	cell envelope and cell division	cell division	NA	NA	disA
BSU14850	SW 1.1	1.1.7.	Cellular processes	cell envelope and cell division	cell division	NA	NA	ftsW
BSU15150	SW 1.1	1.1.7.	Cellular processes	cell envelope and cell division	cell division	NA	NA	ftsL
BSU15240	SW 1.1	1.1.7.	Cellular processes	cell envelope and cell division	cell division	NA	NA	divIB
BSU15280	SW 1.1	1.1.7.	Cellular processes	cell envelope and cell division	cell division	NA	NA	ftsA
BSU15290	SW 1.1	1.1.7.	Cellular processes	cell envelope and cell division	cell division	NA	NA	ftsZ
BSU15390	SW 1.1	1.1.7.	Cellular processes	cell envelope and cell division	cell division	NA	NA	sepF
BSU15420	SW 1.1	1.1.7.	Cellular processes	cell envelope and cell division	cell division	NA	NA	divIVA
BSU16560	SW 1.1	1.1.7.	Cellular processes	cell envelope and cell division	cell division	NA	NA	rasP
BSU17860	SW 1.1	1.1.7.	Cellular processes	cell envelope and cell division	cell division	NA	NA	yneA
BSU22180	SW 1.1	1.1.7.	Cellular processes	cell envelope and cell division	cell division	NA	NA	gpsB
BSU27990	SW 1.1	1.1.7.	Cellular processes	cell envelope and cell division	cell division	NA	NA	minD
BSU28000	SW 1.1	1.1.7.	Cellular processes	cell envelope and cell division	cell division	NA	NA	minC
BSU28050	SW 1.1	1.1.7.	Cellular processes	cell envelope and cell division	cell division	NA	NA	maf
BSU28610	SW 1.1	1.1.7.	Cellular processes	cell envelope and cell division	cell division	NA	NA	zapA
BSU29610	SW 1.1	1.1.7.	Cellular processes	cell envelope and cell division	cell division	NA	NA	ezrA
BSU35220	SW 1.1	1.1.7.	Cellular processes	cell envelope and cell division	cell division	NA	NA	minJ
BSU37030	SW 1.1	1.1.7.	Cellular processes	cell envelope and cell division	cell division	NA	NA	racA
BSU40990	SW 1.1	1.1.7.	Cellular processes	cell envelope and cell division	cell division	NA	NA	noc
BSUNA	SW 1.1	1.1.7.	Cellular processes	cell envelope and cell division	cell division	NA	NA	mciZ
BSU21920	SW 1.1	1.1.7.	Cellular processes	cell envelope and cell division	cell division	NA	NA	ugtP
BSU40370	SW 1.1	1.1.7.	Cellular processes	cell envelope and cell division	cell division	NA	NA	walJ
BSU29630	SW 1.1	1.1.7.	Cellular processes	cell envelope and cell division	cell division	NA	NA	refZ
BSU12420	SW 1.1	1.1.7.	Cellular processes	cell envelope and cell division	cell division/ based on similarity	NA	NA	yjoB
BSU01450	SW 1.2	1.2.1.	Cellular processes	transporters	ABC transporters	NA	NA	ybxA
BSU01460	SW 1.2	1.2.1.	Cellular processes	transporters	ABC transporters	NA	NA	ybaE
BSU01470	SW 1.2	1.2.1.	Cellular processes	transporters	ABC transporters	NA	NA	ybaF
BSU01610	SW 1.2	1.2.1.	Cellular processes	transporters	ABC transporters	NA	NA	feuC
BSU01620	SW 1.2	1.2.1.	Cellular processes	transporters	ABC transporters	NA	NA	feuB
BSU01630	SW 1.2	1.2.1.	Cellular processes	transporters	ABC transporters	NA	NA	feuA
BSU01950	SW 1.2	1.2.1.	Cellular processes	transporters	ABC transporters	NA	NA	skfE
BSU01960	SW 1.2	1.2.1.	Cellular processes	transporters	ABC transporters	NA	NA	skfF
BSU02570	SW 1.2	1.2.1.	Cellular processes	transporters	ABC transporters	NA	NA	ycbN
BSU02750	SW 1.2	1.2.1.	Cellular processes	transporters	ABC transporters	NA	NA	natA
BSU02760	SW 1.2	1.2.1.	Cellular processes	transporters	ABC transporters	NA	NA	natB
BSU02850	SW 1.2	1.2.1.	Cellular processes	transporters	ABC transporters	NA	NA	znuA
BSU02860	SW 1.2	1.2.1.	Cellular processes	transporters	ABC transporters	NA	NA	znuC
BSU02870	SW 1.2	1.2.1.	Cellular processes	transporters	ABC transporters	NA	NA	znuB
BSU02980	SW 1.2	1.2.1.	Cellular processes	transporters	ABC transporters	NA	NA	opuAA
BSU02990	SW 1.2	1.2.1.	Cellular processes	transporters	ABC transporters	NA	NA	opuAB
BSU03000	SW 1.2	1.2.1.	Cellular processes	transporters	ABC transporters	NA	NA	opuAC
BSU03370	SW 1.2	1.2.1.	Cellular processes	transporters	ABC transporters	NA	NA	yckA
BSU03380	SW 1.2	1.2.1.	Cellular processes	transporters	ABC transporters	NA	NA	yckB
BSU03590	SW 1.2	1.2.1.	Cellular processes	transporters	ABC transporters	NA	NA	tcyC
BSU03600	SW 1.2	1.2.1.	Cellular processes	transporters	ABC transporters	NA	NA	tcyB
BSU03610	SW 1.2	1.2.1.	Cellular processes	transporters	ABC transporters	NA	NA	tcyA
BSU03730	SW 1.2	1.2.1.	Cellular processes	transporters	ABC transporters	NA	NA	yclH
BSU03740	SW 1.2	1.2.1.	Cellular processes	transporters	ABC transporters	NA	NA	yclI
BSU03800	SW 1.2	1.2.1.	Cellular processes	transporters	ABC transporters	NA	NA	yclN
BSU03810	SW 1.2	1.2.1.	Cellular processes	transporters	ABC transporters	NA	NA	yclO
BSU03820	SW 1.2	1.2.1.	Cellular processes	transporters	ABC transporters	NA	NA	yclP
BSU03830	SW 1.2	1.2.1.	Cellular processes	transporters	ABC transporters	NA	NA	yclQ
BSU04390	SW 1.2	1.2.1.	Cellular processes	transporters	ABC transporters	NA	NA	ydbA
BSU04490	SW 1.2	1.2.1.	Cellular processes	transporters	ABC transporters	NA	NA	ydbJ
BSU04500	SW 1.2	1.2.1.	Cellular processes	transporters	ABC transporters	NA	NA	ydbK
BSU05610	SW 1.2	1.2.1.	Cellular processes	transporters	ABC transporters	NA	NA	vmlR
BSU05950	SW 1.2	1.2.1.	Cellular processes	transporters	ABC transporters	NA	NA	ydiF
BSU06970	SW 1.2	1.2.1.	Cellular processes	transporters	ABC transporters	NA	NA	yesO
BSU06980	SW 1.2	1.2.1.	Cellular processes	transporters	ABC transporters	NA	NA	yesP
BSU06990	SW 1.2	1.2.1.	Cellular processes	transporters	ABC transporters	NA	NA	yesQ
BSU07100	SW 1.2	1.2.1.	Cellular processes	transporters	ABC transporters	NA	NA	lplA
BSU07110	SW 1.2	1.2.1.	Cellular processes	transporters	ABC transporters	NA	NA	lplB
BSU07120	SW 1.2	1.2.1.	Cellular processes	transporters	ABC transporters	NA	NA	lplC
BSU07370	SW 1.2	1.2.1.	Cellular processes	transporters	ABC transporters	NA	NA	yfmR
BSU07420	SW 1.2	1.2.1.	Cellular processes	transporters	ABC transporters	NA	NA	yfmM
BSU07490	SW 1.2	1.2.1.	Cellular processes	transporters	ABC transporters	NA	NA	yfmF
BSU07510	SW 1.2	1.2.1.	Cellular processes	transporters	ABC transporters	NA	NA	yfmD
BSU07520	SW 1.2	1.2.1.	Cellular processes	transporters	ABC transporters	NA	NA	yfmC
BSU08210	SW 1.2	1.2.1.	Cellular processes	transporters	ABC transporters	NA	NA	yfiB
BSU08220	SW 1.2	1.2.1.	Cellular processes	transporters	ABC transporters	NA	NA	yfiC
BSU08310	SW 1.2	1.2.1.	Cellular processes	transporters	ABC transporters	NA	NA	yfiL
BSU08320	SW 1.2	1.2.1.	Cellular processes	transporters	ABC transporters	NA	NA	yfiM
BSU08330	SW 1.2	1.2.1.	Cellular processes	transporters	ABC transporters	NA	NA	yfiN
BSU08440	SW 1.2	1.2.1.	Cellular processes	transporters	ABC transporters	NA	NA	yfiY
BSU08450	SW 1.2	1.2.1.	Cellular processes	transporters	ABC transporters	NA	NA	yfiZ
BSU08460	SW 1.2	1.2.1.	Cellular processes	transporters	ABC transporters	NA	NA	yfhA
BSU08690	SW 1.2	1.2.1.	Cellular processes	transporters	ABC transporters	NA	NA	ygaD
BSU08830	SW 1.2	1.2.1.	Cellular processes	transporters	ABC transporters	NA	NA	ssuB
BSU08840	SW 1.2	1.2.1.	Cellular processes	transporters	ABC transporters	NA	NA	ssuA
BSU08850	SW 1.2	1.2.1.	Cellular processes	transporters	ABC transporters	NA	NA	ssuC
BSU09050	SW 1.2	1.2.1.	Cellular processes	transporters	ABC transporters	NA	NA	yhcE
BSU09070	SW 1.2	1.2.1.	Cellular processes	transporters	ABC transporters	NA	NA	yhcG
BSU09080	SW 1.2	1.2.1.	Cellular processes	transporters	ABC transporters	NA	NA	yhcH
BSU09090	SW 1.2	1.2.1.	Cellular processes	transporters	ABC transporters	NA	NA	yhcI
BSU09110	SW 1.2	1.2.1.	Cellular processes	transporters	ABC transporters	NA	NA	yhcJ
BSU09710	SW 1.2	1.2.1.	Cellular processes	transporters	ABC transporters	NA	NA	bmrC
BSU09720	SW 1.2	1.2.1.	Cellular processes	transporters	ABC transporters	NA	NA	bmrD
BSU09890	SW 1.2	1.2.1.	Cellular processes	transporters	ABC transporters	NA	NA	yhaQ
BSU09900	SW 1.2	1.2.1.	Cellular processes	transporters	ABC transporters	NA	NA	yhaP
BSU10040	SW 1.2	1.2.1.	Cellular processes	transporters	ABC transporters	NA	NA	ecsA
BSU10050	SW 1.2	1.2.1.	Cellular processes	transporters	ABC transporters	NA	NA	ecsB
BSU10330	SW 1.2	1.2.1.	Cellular processes	transporters	ABC transporters	NA	NA	yhfQ
BSU10590	SW 1.2	1.2.1.	Cellular processes	transporters	ABC transporters	NA	NA	yhjP
BSU11360	SW 1.2	1.2.1.	Cellular processes	transporters	ABC transporters	NA	NA	appD
BSU11370	SW 1.2	1.2.1.	Cellular processes	transporters	ABC transporters	NA	NA	appF
BSU11381	SW 1.2	1.2.1.	Cellular processes	transporters	ABC transporters	NA	NA	appA/1
BSU11382	SW 1.2	1.2.1.	Cellular processes	transporters	ABC transporters	NA	NA	appA/2
BSU11390	SW 1.2	1.2.1.	Cellular processes	transporters	ABC transporters	NA	NA	appB
BSU11400	SW 1.2	1.2.1.	Cellular processes	transporters	ABC transporters	NA	NA	appC
BSU11430	SW 1.2	1.2.1.	Cellular processes	transporters	ABC transporters	NA	NA	oppA
BSU11440	SW 1.2	1.2.1.	Cellular processes	transporters	ABC transporters	NA	NA	oppB
BSU11450	SW 1.2	1.2.1.	Cellular processes	transporters	ABC transporters	NA	NA	oppC
BSU11460	SW 1.2	1.2.1.	Cellular processes	transporters	ABC transporters	NA	NA	oppD
BSU11470	SW 1.2	1.2.1.	Cellular processes	transporters	ABC transporters	NA	NA	oppF
BSU12240	SW 1.2	1.2.1.	Cellular processes	transporters	ABC transporters	NA	NA	yjkA
BSU12250	SW 1.2	1.2.1.	Cellular processes	transporters	ABC transporters	NA	NA	yjkB
BSU12930	SW 1.2	1.2.1.	Cellular processes	transporters	ABC transporters	NA	NA	dppB
BSU12940	SW 1.2	1.2.1.	Cellular processes	transporters	ABC transporters	NA	NA	dppC
BSU12950	SW 1.2	1.2.1.	Cellular processes	transporters	ABC transporters	NA	NA	dppD
BSU12960	SW 1.2	1.2.1.	Cellular processes	transporters	ABC transporters	NA	NA	dppE
BSU13000	SW 1.2	1.2.1.	Cellular processes	transporters	ABC transporters	NA	NA	ykfD
BSU13210	SW 1.2	1.2.1.	Cellular processes	transporters	ABC transporters	NA	NA	thiX
BSU13220	SW 1.2	1.2.1.	Cellular processes	transporters	ABC transporters	NA	NA	thiW
BSU13230	SW 1.2	1.2.1.	Cellular processes	transporters	ABC transporters	NA	NA	thiV
BSU13240	SW 1.2	1.2.1.	Cellular processes	transporters	ABC transporters	NA	NA	thiU
BSU14320	SW 1.2	1.2.1.	Cellular processes	transporters	ABC transporters	NA	NA	yknU
BSU14330	SW 1.2	1.2.1.	Cellular processes	transporters	ABC transporters	NA	NA	yknV
BSU14340	SW 1.2	1.2.1.	Cellular processes	transporters	ABC transporters	NA	NA	yknW
BSU14350	SW 1.2	1.2.1.	Cellular processes	transporters	ABC transporters	NA	NA	yknX
BSU14360	SW 1.2	1.2.1.	Cellular processes	transporters	ABC transporters	NA	NA	yknY
BSU14370	SW 1.2	1.2.1.	Cellular processes	transporters	ABC transporters	NA	NA	yknZ
BSU14430	SW 1.2	1.2.1.	Cellular processes	transporters	ABC transporters	NA	NA	ykpA
BSU15340	SW 1.2	1.2.1.	Cellular processes	transporters	ABC transporters	NA	NA	ylmA
BSU21470	SW 1.2	1.2.1.	Cellular processes	transporters	ABC transporters	NA	NA	sunT
BSU23960	SW 1.2	1.2.1.	Cellular processes	transporters	ABC transporters	NA	NA	artR
BSU23970	SW 1.2	1.2.1.	Cellular processes	transporters	ABC transporters	NA	NA	artQ
BSU23980	SW 1.2	1.2.1.	Cellular processes	transporters	ABC transporters	NA	NA	artP
BSU24950	SW 1.2	1.2.1.	Cellular processes	transporters	ABC transporters	NA	NA	pstBB
BSU24960	SW 1.2	1.2.1.	Cellular processes	transporters	ABC transporters	NA	NA	pstBA
BSU24970	SW 1.2	1.2.1.	Cellular processes	transporters	ABC transporters	NA	NA	pstA
BSU24980	SW 1.2	1.2.1.	Cellular processes	transporters	ABC transporters	NA	NA	pstC
BSU24990	SW 1.2	1.2.1.	Cellular processes	transporters	ABC transporters	NA	NA	pstS
BSU27430	SW 1.2	1.2.1.	Cellular processes	transporters	ABC transporters	NA	NA	glnQ
BSU27440	SW 1.2	1.2.1.	Cellular processes	transporters	ABC transporters	NA	NA	glnH
BSU27450	SW 1.2	1.2.1.	Cellular processes	transporters	ABC transporters	NA	NA	glnM
BSU27460	SW 1.2	1.2.1.	Cellular processes	transporters	ABC transporters	NA	NA	glnP
BSU28730	SW 1.2	1.2.1.	Cellular processes	transporters	ABC transporters	NA	NA	araQ
BSU28740	SW 1.2	1.2.1.	Cellular processes	transporters	ABC transporters	NA	NA	araP
BSU28750	SW 1.2	1.2.1.	Cellular processes	transporters	ABC transporters	NA	NA	araN
BSU29340	SW 1.2	1.2.1.	Cellular processes	transporters	ABC transporters	NA	NA	tcyN
BSU29350	SW 1.2	1.2.1.	Cellular processes	transporters	ABC transporters	NA	NA	tcyM
BSU29360	SW 1.2	1.2.1.	Cellular processes	transporters	ABC transporters	NA	NA	tcyL
BSU29370	SW 1.2	1.2.1.	Cellular processes	transporters	ABC transporters	NA	NA	tcyK
BSU29380	SW 1.2	1.2.1.	Cellular processes	transporters	ABC transporters	NA	NA	tcyJ
BSU30000	SW 1.2	1.2.1.	Cellular processes	transporters	ABC transporters	NA	NA	ythQ
BSU30010	SW 1.2	1.2.1.	Cellular processes	transporters	ABC transporters	NA	NA	ythP
BSU30135	SW 1.2	1.2.1.	Cellular processes	transporters	ABC transporters	NA	NA	yteP
BSU30160	SW 1.2	1.2.1.	Cellular processes	transporters	ABC transporters	NA	NA	ytcQ
BSU30170	SW 1.2	1.2.1.	Cellular processes	transporters	ABC transporters	NA	NA	ytcP
BSU30270	SW 1.2	1.2.1.	Cellular processes	transporters	ABC transporters	NA	NA	msmE
BSU30280	SW 1.2	1.2.1.	Cellular processes	transporters	ABC transporters	NA	NA	amyD
BSU30290	SW 1.2	1.2.1.	Cellular processes	transporters	ABC transporters	NA	NA	amyC
BSU30370	SW 1.2	1.2.1.	Cellular processes	transporters	ABC transporters	NA	NA	bceB
BSU30380	SW 1.2	1.2.1.	Cellular processes	transporters	ABC transporters	NA	NA	bceA
BSU30410	SW 1.2	1.2.1.	Cellular processes	transporters	ABC transporters	NA	NA	ytrF
BSU30420	SW 1.2	1.2.1.	Cellular processes	transporters	ABC transporters	NA	NA	ytrE
BSU30430	SW 1.2	1.2.1.	Cellular processes	transporters	ABC transporters	NA	NA	ytrD
BSU30440	SW 1.2	1.2.1.	Cellular processes	transporters	ABC transporters	NA	NA	ytrC
BSU30450	SW 1.2	1.2.1.	Cellular processes	transporters	ABC transporters	NA	NA	ytrB
BSU30595	SW 1.2	1.2.1.	Cellular processes	transporters	ABC transporters	NA	NA	ytlA
BSU30610	SW 1.2	1.2.1.	Cellular processes	transporters	ABC transporters	NA	NA	ytlC
BSU30620	SW 1.2	1.2.1.	Cellular processes	transporters	ABC transporters	NA	NA	ytlD
BSU30740	SW 1.2	1.2.1.	Cellular processes	transporters	ABC transporters	NA	NA	mntD
BSU30750	SW 1.2	1.2.1.	Cellular processes	transporters	ABC transporters	NA	NA	mntC
BSU30760	SW 1.2	1.2.1.	Cellular processes	transporters	ABC transporters	NA	NA	mntB
BSU30770	SW 1.2	1.2.1.	Cellular processes	transporters	ABC transporters	NA	NA	mntA
BSU31550	SW 1.2	1.2.1.	Cellular processes	transporters	ABC transporters	NA	NA	nupO
BSU31560	SW 1.2	1.2.1.	Cellular processes	transporters	ABC transporters	NA	NA	nupP
BSU31570	SW 1.2	1.2.1.	Cellular processes	transporters	ABC transporters	NA	NA	nupQ
BSU32550	SW 1.2	1.2.1.	Cellular processes	transporters	ABC transporters	NA	NA	yurJ
BSU32580	SW 1.2	1.2.1.	Cellular processes	transporters	ABC transporters	NA	NA	frlM
BSU32590	SW 1.2	1.2.1.	Cellular processes	transporters	ABC transporters	NA	NA	frlN
BSU32600	SW 1.2	1.2.1.	Cellular processes	transporters	ABC transporters	NA	NA	frlO
BSU32710	SW 1.2	1.2.1.	Cellular processes	transporters	ABC transporters	NA	NA	sufC
BSU32730	SW 1.2	1.2.1.	Cellular processes	transporters	ABC transporters	NA	NA	metQ
BSU32740	SW 1.2	1.2.1.	Cellular processes	transporters	ABC transporters	NA	NA	metP
BSU32750	SW 1.2	1.2.1.	Cellular processes	transporters	ABC transporters	NA	NA	metN
BSU32940	SW 1.2	1.2.1.	Cellular processes	transporters	ABC transporters	NA	NA	yusV
BSU33160	SW 1.2	1.2.1.	Cellular processes	transporters	ABC transporters	NA	NA	yvrA
BSU33170	SW 1.2	1.2.1.	Cellular processes	transporters	ABC transporters	NA	NA	yvrB
BSU33180	SW 1.2	1.2.1.	Cellular processes	transporters	ABC transporters	NA	NA	yvrC
BSU33260	SW 1.2	1.2.1.	Cellular processes	transporters	ABC transporters	NA	NA	yvrN
BSU33270	SW 1.2	1.2.1.	Cellular processes	transporters	ABC transporters	NA	NA	yvrO
BSU33290	SW 1.2	1.2.1.	Cellular processes	transporters	ABC transporters	NA	NA	fhuC
BSU33300	SW 1.2	1.2.1.	Cellular processes	transporters	ABC transporters	NA	NA	fhuG
BSU33310	SW 1.2	1.2.1.	Cellular processes	transporters	ABC transporters	NA	NA	fhuB
BSU33320	SW 1.2	1.2.1.	Cellular processes	transporters	ABC transporters	NA	NA	fhuD
BSU33380	SW 1.2	1.2.1.	Cellular processes	transporters	ABC transporters	NA	NA	yvgL
BSU33390	SW 1.2	1.2.1.	Cellular processes	transporters	ABC transporters	NA	NA	yvgM
BSU33700	SW 1.2	1.2.1.	Cellular processes	transporters	ABC transporters	NA	NA	opuBD
BSU33710	SW 1.2	1.2.1.	Cellular processes	transporters	ABC transporters	NA	NA	opuBC
BSU33720	SW 1.2	1.2.1.	Cellular processes	transporters	ABC transporters	NA	NA	opuBB
BSU33730	SW 1.2	1.2.1.	Cellular processes	transporters	ABC transporters	NA	NA	opuBA
BSU33800	SW 1.2	1.2.1.	Cellular processes	transporters	ABC transporters	NA	NA	opuCD
BSU33810	SW 1.2	1.2.1.	Cellular processes	transporters	ABC transporters	NA	NA	opuCC
BSU33820	SW 1.2	1.2.1.	Cellular processes	transporters	ABC transporters	NA	NA	opuCB
BSU33830	SW 1.2	1.2.1.	Cellular processes	transporters	ABC transporters	NA	NA	opuCA
BSU34080	SW 1.2	1.2.1.	Cellular processes	transporters	ABC transporters	NA	NA	yvfS
BSU34090	SW 1.2	1.2.1.	Cellular processes	transporters	ABC transporters	NA	NA	yvfR
BSU34140	SW 1.2	1.2.1.	Cellular processes	transporters	ABC transporters	NA	NA	ganQ
BSU34150	SW 1.2	1.2.1.	Cellular processes	transporters	ABC transporters	NA	NA	ganP
BSU34160	SW 1.2	1.2.1.	Cellular processes	transporters	ABC transporters	NA	NA	cycB
BSU34590	SW 1.2	1.2.1.	Cellular processes	transporters	ABC transporters	NA	NA	mdxG
BSU34600	SW 1.2	1.2.1.	Cellular processes	transporters	ABC transporters	NA	NA	mdxF
BSU34610	SW 1.2	1.2.1.	Cellular processes	transporters	ABC transporters	NA	NA	mdxE
BSU34700	SW 1.2	1.2.1.	Cellular processes	transporters	ABC transporters	NA	NA	psdA
BSU34690	SW 1.2	1.2.1.	Cellular processes	transporters	ABC transporters	NA	NA	psdB
BSU34820	SW 1.2	1.2.1.	Cellular processes	transporters	ABC transporters	NA	NA	bmrA
BSU35250	SW 1.2	1.2.1.	Cellular processes	transporters	ABC transporters	NA	NA	ftsX
BSU35260	SW 1.2	1.2.1.	Cellular processes	transporters	ABC transporters	NA	NA	ftsE
BSU35700	SW 1.2	1.2.1.	Cellular processes	transporters	ABC transporters	NA	NA	tagH
BSU35710	SW 1.2	1.2.1.	Cellular processes	transporters	ABC transporters	NA	NA	tagG
BSU35930	SW 1.2	1.2.1.	Cellular processes	transporters	ABC transporters	NA	NA	rbsD
BSU35940	SW 1.2	1.2.1.	Cellular processes	transporters	ABC transporters	NA	NA	rbsA
BSU35950	SW 1.2	1.2.1.	Cellular processes	transporters	ABC transporters	NA	NA	rbsC
BSU35960	SW 1.2	1.2.1.	Cellular processes	transporters	ABC transporters	NA	NA	rbsB
BSU37230	SW 1.2	1.2.1.	Cellular processes	transporters	ABC transporters	NA	NA	ywjA
BSU38650	SW 1.2	1.2.1.	Cellular processes	transporters	ABC transporters	NA	NA	yxlG
BSU38660	SW 1.2	1.2.1.	Cellular processes	transporters	ABC transporters	NA	NA	yxlF
BSU38730	SW 1.2	1.2.1.	Cellular processes	transporters	ABC transporters	NA	NA	cydD
BSU38740	SW 1.2	1.2.1.	Cellular processes	transporters	ABC transporters	NA	NA	cydC
BSU38810	SW 1.2	1.2.1.	Cellular processes	transporters	ABC transporters	NA	NA	msmX
BSU39480	SW 1.2	1.2.1.	Cellular processes	transporters	ABC transporters	NA	NA	yxeO
BSU39490	SW 1.2	1.2.1.	Cellular processes	transporters	ABC transporters	NA	NA	yxeN
BSU39500	SW 1.2	1.2.1.	Cellular processes	transporters	ABC transporters	NA	NA	yxeM
BSU39610	SW 1.2	1.2.1.	Cellular processes	transporters	ABC transporters	NA	NA	yxeB
BSU39630	SW 1.2	1.2.1.	Cellular processes	transporters	ABC transporters	NA	NA	yxdM
BSU39640	SW 1.2	1.2.1.	Cellular processes	transporters	ABC transporters	NA	NA	yxdL
BSU40140	SW 1.2	1.2.1.	Cellular processes	transporters	ABC transporters	NA	NA	yydJ
BSU40150	SW 1.2	1.2.1.	Cellular processes	transporters	ABC transporters	NA	NA	yydI
BSU40160	SW 1.2	1.2.1.	Cellular processes	transporters	ABC transporters	NA	NA	yydH
BSU40600	SW 1.2	1.2.1.	Cellular processes	transporters	ABC transporters	NA	NA	yybL
BSU40610	SW 1.2	1.2.1.	Cellular processes	transporters	ABC transporters	NA	NA	yybK
BSU40620	SW 1.2	1.2.1.	Cellular processes	transporters	ABC transporters	NA	NA	yybJ
BSU07500	SW 1.2	1.2.1.	Cellular processes	transporters	ABC transporters	NA	NA	yfmE
BSU01680	SW 1.2	1.2.2.	Cellular processes	transporters	phosphotransferase systems	NA	NA	murP
BSU02350	SW 1.2	1.2.2.	Cellular processes	transporters	phosphotransferase systems	NA	NA	gamP
BSU03981	SW 1.2	1.2.2.	Cellular processes	transporters	phosphotransferase systems	NA	NA	mtlA
BSU03982	SW 1.2	1.2.2.	Cellular processes	transporters	phosphotransferase systems	NA	NA	mtlF
BSU05810	SW 1.2	1.2.2.	Cellular processes	transporters	phosphotransferase systems	NA	NA	gmuB
BSU05820	SW 1.2	1.2.2.	Cellular processes	transporters	phosphotransferase systems	NA	NA	gmuA
BSU05830	SW 1.2	1.2.2.	Cellular processes	transporters	phosphotransferase systems	NA	NA	gmuC
BSU07700	SW 1.2	1.2.2.	Cellular processes	transporters	phosphotransferase systems	NA	NA	nagP
BSU07800	SW 1.2	1.2.2.	Cellular processes	transporters	phosphotransferase systems	NA	NA	treP
BSU08200	SW 1.2	1.2.2.	Cellular processes	transporters	phosphotransferase systems	NA	NA	malP
BSU12010	SW 1.2	1.2.2.	Cellular processes	transporters	phosphotransferase systems	NA	NA	manP
BSU13890	SW 1.2	1.2.2.	Cellular processes	transporters	phosphotransferase systems	NA	NA	ptsG
BSU13900	SW 1.2	1.2.2.	Cellular processes	transporters	phosphotransferase systems	NA	NA	ptsH
BSU13910	SW 1.2	1.2.2.	Cellular processes	transporters	phosphotransferase systems	NA	NA	ptsI
BSU14400	SW 1.2	1.2.2.	Cellular processes	transporters	phosphotransferase systems	NA	NA	fruA
BSU22230	SW 1.2	1.2.2.	Cellular processes	transporters	phosphotransferase systems	NA	NA	ypqE
BSU27040	SW 1.2	1.2.2.	Cellular processes	transporters	phosphotransferase systems	NA	NA	levG
BSU27050	SW 1.2	1.2.2.	Cellular processes	transporters	phosphotransferase systems	NA	NA	levF
BSU27060	SW 1.2	1.2.2.	Cellular processes	transporters	phosphotransferase systems	NA	NA	levE
BSU27070	SW 1.2	1.2.2.	Cellular processes	transporters	phosphotransferase systems	NA	NA	levD
BSU38050	SW 1.2	1.2.2.	Cellular processes	transporters	phosphotransferase systems	NA	NA	sacP
BSU38390	SW 1.2	1.2.2.	Cellular processes	transporters	phosphotransferase systems	NA	NA	ywbA
BSU38410	SW 1.2	1.2.2.	Cellular processes	transporters	phosphotransferase systems	NA	NA	sacX
BSU38570	SW 1.2	1.2.2.	Cellular processes	transporters	phosphotransferase systems	NA	NA	licA
BSU38580	SW 1.2	1.2.2.	Cellular processes	transporters	phosphotransferase systems	NA	NA	licC
BSU38590	SW 1.2	1.2.2.	Cellular processes	transporters	phosphotransferase systems	NA	NA	licB
BSU39270	SW 1.2	1.2.2.	Cellular processes	transporters	phosphotransferase systems	NA	NA	bglP
BSU40120	SW 1.2	1.2.2.	Cellular processes	transporters	phosphotransferase systems	NA	NA	yyzE
BSU28710	SW 1.2	1.2.3.	Cellular processes	transporters	transporters/ other	NA	NA	cstA
BSU02140	SW 1.2	1.2.3.	Cellular processes	transporters	transporters/ other	NA	NA	glpT
BSU02420	SW 1.2	1.2.3.	Cellular processes	transporters	transporters/ other	NA	NA	glnT
BSU02480	SW 1.2	1.2.3.	Cellular processes	transporters	transporters/ other	NA	NA	ycbE
BSU02670	SW 1.2	1.2.3.	Cellular processes	transporters	transporters/ other	NA	NA	lmrB
BSU03060	SW 1.2	1.2.3.	Cellular processes	transporters	transporters/ other	NA	NA	lctP
BSU03070	SW 1.2	1.2.3.	Cellular processes	transporters	transporters/ other	NA	NA	mdr
BSU03220	SW 1.2	1.2.3.	Cellular processes	transporters	transporters/ other	NA	NA	putP
BSU03330	SW 1.2	1.2.3.	Cellular processes	transporters	transporters/ other	NA	NA	nasA
BSU03350	SW 1.2	1.2.3.	Cellular processes	transporters	transporters/ other	NA	NA	yciB
BSU03670	SW 1.2	1.2.3.	Cellular processes	transporters	transporters/ other	NA	NA	yclF
BSU03950	SW 1.2	1.2.3.	Cellular processes	transporters	transporters/ other	NA	NA	ycnJ
BSU04360	SW 1.2	1.2.3.	Cellular processes	transporters	transporters/ other	NA	NA	mntH
BSU04440	SW 1.2	1.2.3.	Cellular processes	transporters	transporters/ other	NA	NA	dctB
BSU04470	SW 1.2	1.2.3.	Cellular processes	transporters	transporters/ other	NA	NA	dctP
BSU05340	SW 1.2	1.2.3.	Cellular processes	transporters	transporters/ other	NA	NA	aseA
BSU05800	SW 1.2	1.2.3.	Cellular processes	transporters	transporters/ other	NA	NA	pbuE
BSU06160	SW 1.2	1.2.3.	Cellular processes	transporters	transporters/ other	NA	NA	gutP
BSU06230	SW 1.2	1.2.3.	Cellular processes	transporters	transporters/ other	NA	NA	iolT
BSU06310	SW 1.2	1.2.3.	Cellular processes	transporters	transporters/ other	NA	NA	gabP
BSU06370	SW 1.2	1.2.3.	Cellular processes	transporters	transporters/ other	NA	NA	pbuG
BSU06660	SW 1.2	1.2.3.	Cellular processes	transporters	transporters/ other	NA	NA	opuE
BSU07570	SW 1.2	1.2.3.	Cellular processes	transporters	transporters/ other	NA	NA	yflS
BSU07610	SW 1.2	1.2.3.	Cellular processes	transporters	transporters/ other	NA	NA	citM
BSU07920	SW 1.2	1.2.3.	Cellular processes	transporters	transporters/ other	NA	NA	chaA
BSU08000	SW 1.2	1.2.3.	Cellular processes	transporters	transporters/ other	NA	NA	yfjQ
BSU09130	SW 1.2	1.2.3.	Cellular processes	transporters	transporters/ other	NA	NA	tcyP
BSU09280	SW 1.2	1.2.3.	Cellular processes	transporters	transporters/ other	NA	NA	glpF
BSU09680	SW 1.2	1.2.3.	Cellular processes	transporters	transporters/ other	NA	NA	nhaC
BSU09850	SW 1.2	1.2.3.	Cellular processes	transporters	transporters/ other	NA	NA	yhaU
BSU09860	SW 1.2	1.2.3.	Cellular processes	transporters	transporters/ other	NA	NA	yhaT
BSU10010	SW 1.2	1.2.3.	Cellular processes	transporters	transporters/ other	NA	NA	trpP
BSU10220	SW 1.2	1.2.3.	Cellular processes	transporters	transporters/ other	NA	NA	gltT
BSU12310	SW 1.2	1.2.3.	Cellular processes	transporters	transporters/ other	NA	NA	yjmB
BSU12360	SW 1.2	1.2.3.	Cellular processes	transporters	transporters/ other	NA	NA	exuT
BSU12840	SW 1.2	1.2.3.	Cellular processes	transporters	transporters/ other	NA	NA	pit
BSU12860	SW 1.2	1.2.3.	Cellular processes	transporters	transporters/ other	NA	NA	steT
BSU13300	SW 1.2	1.2.3.	Cellular processes	transporters	transporters/ other	NA	NA	mgtE
BSU13500	SW 1.2	1.2.3.	Cellular processes	transporters	transporters/ other	NA	NA	ktrD
BSU13850	SW 1.2	1.2.3.	Cellular processes	transporters	transporters/ other	NA	NA	zosA
BSU14510	SW 1.2	1.2.3.	Cellular processes	transporters	transporters/ other	NA	NA	ktrC
BSU15480	SW 1.2	1.2.3.	Cellular processes	transporters	transporters/ other	NA	NA	pyrP
BSU15580	SW 1.2	1.2.3.	Cellular processes	transporters	transporters/ other	NA	NA	cysP
BSU16825	SW 1.2	1.2.3.	Cellular processes	transporters	transporters/ other	NA	NA	ymfD
BSU18540	SW 1.2	1.2.3.	Cellular processes	transporters	transporters/ other	NA	NA	yoaB
BSU22060	SW 1.2	1.2.3.	Cellular processes	transporters	transporters/ other	NA	NA	pbuX
BSU22090	SW 1.2	1.2.3.	Cellular processes	transporters	transporters/ other	NA	NA	kdgT
BSU23050	SW 1.2	1.2.3.	Cellular processes	transporters	transporters/ other	NA	NA	ribU
BSU23560	SW 1.2	1.2.3.	Cellular processes	transporters	transporters/ other	NA	NA	mleN
BSU24010	SW 1.2	1.2.3.	Cellular processes	transporters	transporters/ other	NA	NA	bmr
BSU24740	SW 1.2	1.2.3.	Cellular processes	transporters	transporters/ other	NA	NA	corA
BSU25420	SW 1.2	1.2.3.	Cellular processes	transporters	transporters/ other	NA	NA	yqeW
BSU25790	SW 1.2	1.2.3.	Cellular processes	transporters	transporters/ other	NA	NA	arsB
BSU26590	SW 1.2	1.2.3.	Cellular processes	transporters	transporters/ other	NA	NA	blt
BSU26640	SW 1.2	1.2.3.	Cellular processes	transporters	transporters/ other	NA	NA	trkA
BSU26650	SW 1.2	1.2.3.	Cellular processes	transporters	transporters/ other	NA	NA	czcD
BSU26690	SW 1.2	1.2.3.	Cellular processes	transporters	transporters/ other	NA	NA	brnQ
BSU26700	SW 1.2	1.2.3.	Cellular processes	transporters	transporters/ other	NA	NA	azlD
BSU26710	SW 1.2	1.2.3.	Cellular processes	transporters	transporters/ other	NA	NA	azlC
BSU26860	SW 1.2	1.2.3.	Cellular processes	transporters	transporters/ other	NA	NA	yraO
BSU27810	SW 1.2	1.2.3.	Cellular processes	transporters	transporters/ other	NA	NA	yrbD
BSU29600	SW 1.2	1.2.3.	Cellular processes	transporters	transporters/ other	NA	NA	braB
BSU30070	SW 1.2	1.2.3.	Cellular processes	transporters	transporters/ other	NA	NA	opuD
BSU30990	SW 1.2	1.2.3.	Cellular processes	transporters	transporters/ other	NA	NA	thiT
BSU31090	SW 1.2	1.2.3.	Cellular processes	transporters	transporters/ other	NA	NA	ktrA
BSU31100	SW 1.2	1.2.3.	Cellular processes	transporters	transporters/ other	NA	NA	ktrB
BSU31580	SW 1.2	1.2.3.	Cellular processes	transporters	transporters/ other	NA	NA	maeN
BSU31600	SW 1.2	1.2.3.	Cellular processes	transporters	transporters/ other	NA	NA	mrpA
BSU31610	SW 1.2	1.2.3.	Cellular processes	transporters	transporters/ other	NA	NA	mrpB
BSU31620	SW 1.2	1.2.3.	Cellular processes	transporters	transporters/ other	NA	NA	mrpC
BSU31630	SW 1.2	1.2.3.	Cellular processes	transporters	transporters/ other	NA	NA	mrpD
BSU31640	SW 1.2	1.2.3.	Cellular processes	transporters	transporters/ other	NA	NA	mrpE
BSU31650	SW 1.2	1.2.3.	Cellular processes	transporters	transporters/ other	NA	NA	mrpF
BSU31660	SW 1.2	1.2.3.	Cellular processes	transporters	transporters/ other	NA	NA	mrpG
BSU32430	SW 1.2	1.2.3.	Cellular processes	transporters	transporters/ other	NA	NA	pucJ
BSU32440	SW 1.2	1.2.3.	Cellular processes	transporters	transporters/ other	NA	NA	pucK
BSU32880	SW 1.2	1.2.3.	Cellular processes	transporters	transporters/ other	NA	NA	mdtP
BSU33420	SW 1.2	1.2.3.	Cellular processes	transporters	transporters/ other	NA	NA	nhaK
BSU33490	SW 1.2	1.2.3.	Cellular processes	transporters	transporters/ other	NA	NA	cadA
BSU33500	SW 1.2	1.2.3.	Cellular processes	transporters	transporters/ other	NA	NA	copA
BSU33510	SW 1.2	1.2.3.	Cellular processes	transporters	transporters/ other	NA	NA	copZ
BSU33960	SW 1.2	1.2.3.	Cellular processes	transporters	transporters/ other	NA	NA	araE
BSU34190	SW 1.2	1.2.3.	Cellular processes	transporters	transporters/ other	NA	NA	lutP
BSU34470	SW 1.2	1.2.3.	Cellular processes	transporters	transporters/ other	NA	NA	yveA
BSU36120	SW 1.2	1.2.3.	Cellular processes	transporters	transporters/ other	NA	NA	ywrB
BSU36130	SW 1.2	1.2.3.	Cellular processes	transporters	transporters/ other	NA	NA	ywrA
BSU36470	SW 1.2	1.2.3.	Cellular processes	transporters	transporters/ other	NA	NA	pucI
BSU36510	SW 1.2	1.2.3.	Cellular processes	transporters	transporters/ other	NA	NA	nrgA
BSU37320	SW 1.2	1.2.3.	Cellular processes	transporters	transporters/ other	NA	NA	narK
BSU37760	SW 1.2	1.2.3.	Cellular processes	transporters	transporters/ other	NA	NA	rocC
BSU38260	SW 1.2	1.2.3.	Cellular processes	transporters	transporters/ other	NA	NA	ywbN
BSU38270	SW 1.2	1.2.3.	Cellular processes	transporters	transporters/ other	NA	NA	ywbM
BSU38280	SW 1.2	1.2.3.	Cellular processes	transporters	transporters/ other	NA	NA	ywbL
BSU38510	SW 1.2	1.2.3.	Cellular processes	transporters	transporters/ other	NA	NA	dltB
BSU38770	SW 1.2	1.2.3.	Cellular processes	transporters	transporters/ other	NA	NA	cimH
BSU39020	SW 1.2	1.2.3.	Cellular processes	transporters	transporters/ other	NA	NA	nupG
BSU39060	SW 1.2	1.2.3.	Cellular processes	transporters	transporters/ other	NA	NA	citH
BSU39390	SW 1.2	1.2.3.	Cellular processes	transporters	transporters/ other	NA	NA	hutM
BSU39410	SW 1.2	1.2.3.	Cellular processes	transporters	transporters/ other	NA	NA	nupC
BSU39450	SW 1.2	1.2.3.	Cellular processes	transporters	transporters/ other	NA	NA	yxeR
BSU39710	SW 1.2	1.2.3.	Cellular processes	transporters	transporters/ other	NA	NA	iolF
BSU40070	SW 1.2	1.2.3.	Cellular processes	transporters	transporters/ other	NA	NA	gntP
BSU40330	SW 1.2	1.2.3.	Cellular processes	transporters	transporters/ other	NA	NA	rocE
BSU01590	SW 1.2	1.2.3.	Cellular processes	transporters	transporters/ other	NA	NA	ybaS
BSU01890	SW 1.2	1.2.3.	Cellular processes	transporters	transporters/ other	NA	NA	ybcL
BSU02060	SW 1.2	1.2.3.	Cellular processes	transporters	transporters/ other	NA	NA	ybxG
BSU02120	SW 1.2	1.2.3.	Cellular processes	transporters	transporters/ other	NA	NA	ybeC
BSU02340	SW 1.2	1.2.3.	Cellular processes	transporters	transporters/ other	NA	NA	gltP
BSU02400	SW 1.2	1.2.3.	Cellular processes	transporters	transporters/ other	NA	NA	ybgF
BSU02540	SW 1.2	1.2.3.	Cellular processes	transporters	transporters/ other	NA	NA	ycbK
BSU02770	SW 1.2	1.2.3.	Cellular processes	transporters	transporters/ other	NA	NA	yccK
BSU02950	SW 1.2	1.2.3.	Cellular processes	transporters	transporters/ other	NA	NA	niaP
BSU02960	SW 1.2	1.2.3.	Cellular processes	transporters	transporters/ other	NA	NA	yceJ
BSU03110	SW 1.2	1.2.3.	Cellular processes	transporters	transporters/ other	NA	NA	ycgH
BSU03840	SW 1.2	1.2.3.	Cellular processes	transporters	transporters/ other	NA	NA	ycnB
BSU17570	SW 1.2	1.2.3.	Cellular processes	transporters	transporters/ other	NA	NA	xynP
BSU03920	SW 1.2	1.2.3.	Cellular processes	transporters	transporters/ other	NA	NA	glcU
BSU04060	SW 1.2	1.2.3.	Cellular processes	transporters	transporters/ other	NA	NA	ycsG
BSU04540	SW 1.2	1.2.3.	Cellular processes	transporters	transporters/ other	NA	NA	ydbO
BSU05090	SW 1.2	1.2.3.	Cellular processes	transporters	transporters/ other	NA	NA	yddS
BSU05190	SW 1.2	1.2.3.	Cellular processes	transporters	transporters/ other	NA	NA	ydeG
BSU05310	SW 1.2	1.2.3.	Cellular processes	transporters	transporters/ other	NA	NA	ydeR
BSU05470	SW 1.2	1.2.3.	Cellular processes	transporters	transporters/ other	NA	NA	ydfM
BSU05620	SW 1.2	1.2.3.	Cellular processes	transporters	transporters/ other	NA	NA	ydgF
BSU05650	SW 1.2	1.2.3.	Cellular processes	transporters	transporters/ other	NA	NA	ydgH
BSU05680	SW 1.2	1.2.3.	Cellular processes	transporters	transporters/ other	NA	NA	ydgK
BSU06320	SW 1.2	1.2.3.	Cellular processes	transporters	transporters/ other	NA	NA	yeaB
BSU06550	SW 1.2	1.2.3.	Cellular processes	transporters	transporters/ other	NA	NA	yecA
BSU07340	SW 1.2	1.2.3.	Cellular processes	transporters	transporters/ other	NA	NA	yfnA
BSU07400	SW 1.2	1.2.3.	Cellular processes	transporters	transporters/ other	NA	NA	yfmO
BSU07460	SW 1.2	1.2.3.	Cellular processes	transporters	transporters/ other	NA	NA	yfmI
BSU07750	SW 1.2	1.2.3.	Cellular processes	transporters	transporters/ other	NA	NA	yflA
BSU07860	SW 1.2	1.2.3.	Cellular processes	transporters	transporters/ other	NA	NA	yfkL
BSU07910	SW 1.2	1.2.3.	Cellular processes	transporters	transporters/ other	NA	NA	yfkF
BSU08260	SW 1.2	1.2.3.	Cellular processes	transporters	transporters/ other	NA	NA	yfiG
BSU08380	SW 1.2	1.2.3.	Cellular processes	transporters	transporters/ other	NA	NA	yfiS
BSU08400	SW 1.2	1.2.3.	Cellular processes	transporters	transporters/ other	NA	NA	yfiU
BSU08540	SW 1.2	1.2.3.	Cellular processes	transporters	transporters/ other	NA	NA	yfhI
BSU09010	SW 1.2	1.2.3.	Cellular processes	transporters	transporters/ other	NA	NA	yhcA
BSU09460	SW 1.2	1.2.3.	Cellular processes	transporters	transporters/ other	NA	NA	bcaP
BSU09470	SW 1.2	1.2.3.	Cellular processes	transporters	transporters/ other	NA	NA	yhdH
BSU10450	SW 1.2	1.2.3.	Cellular processes	transporters	transporters/ other	NA	NA	yhjB
BSU10520	SW 1.2	1.2.3.	Cellular processes	transporters	transporters/ other	NA	NA	glcP
BSU10580	SW 1.2	1.2.3.	Cellular processes	transporters	transporters/ other	NA	NA	yhjO
BSU10980	SW 1.2	1.2.3.	Cellular processes	transporters	transporters/ other	NA	NA	yitG
BSU11180	SW 1.2	1.2.3.	Cellular processes	transporters	transporters/ other	NA	NA	yitZ
BSU11480	SW 1.2	1.2.3.	Cellular processes	transporters	transporters/ other	NA	NA	yjbB
BSU11640	SW 1.2	1.2.3.	Cellular processes	transporters	transporters/ other	NA	NA	yjbQ
BSU14030	SW 1.2	1.2.3.	Cellular processes	transporters	transporters/ other	NA	NA	ykuC
BSU15650	SW 1.2	1.2.3.	Cellular processes	transporters	transporters/ other	NA	NA	yloB
BSU17290	SW 1.2	1.2.3.	Cellular processes	transporters	transporters/ other	NA	NA	ebrB
BSU17300	SW 1.2	1.2.3.	Cellular processes	transporters	transporters/ other	NA	NA	ebrA
BSU17630	SW 1.2	1.2.3.	Cellular processes	transporters	transporters/ other	NA	NA	yncC
BSU18120	SW 1.2	1.2.3.	Cellular processes	transporters	transporters/ other	NA	NA	alsT
BSU18770	SW 1.2	1.2.3.	Cellular processes	transporters	transporters/ other	NA	NA	yoaV
BSU19280	SW 1.2	1.2.3.	Cellular processes	transporters	transporters/ other	NA	NA	yocN
BSU19340	SW 1.2	1.2.3.	Cellular processes	transporters	transporters/ other	NA	NA	yocR
BSU19350	SW 1.2	1.2.3.	Cellular processes	transporters	transporters/ other	NA	NA	yocS
BSU19520	SW 1.2	1.2.3.	Cellular processes	transporters	transporters/ other	NA	NA	yojA
BSU19580	SW 1.2	1.2.3.	Cellular processes	transporters	transporters/ other	NA	NA	yodF
BSU23730	SW 1.2	1.2.3.	Cellular processes	transporters	transporters/ other	NA	NA	yqjV
BSU10370	SW 1.2	1.2.3.	Cellular processes	transporters	transporters/ other	NA	NA	yhfU
BSU27090	SW 1.2	1.2.3.	Cellular processes	transporters	transporters/ other	NA	NA	aapA
BSU27100	SW 1.2	1.2.3.	Cellular processes	transporters	transporters/ other	NA	NA	yrhP
BSU27200	SW 1.2	1.2.3.	Cellular processes	transporters	transporters/ other	NA	NA	yrhG
BSU29040	SW 1.2	1.2.3.	Cellular processes	transporters	transporters/ other	NA	NA	ytbD
BSU29990	SW 1.2	1.2.3.	Cellular processes	transporters	transporters/ other	NA	NA	pbuO
BSU30350	SW 1.2	1.2.3.	Cellular processes	transporters	transporters/ other	NA	NA	yttB
BSU30520	SW 1.2	1.2.3.	Cellular processes	transporters	transporters/ other	NA	NA	ytoA
BSU30530	SW 1.2	1.2.3.	Cellular processes	transporters	transporters/ other	NA	NA	ytnA
BSU31130	SW 1.2	1.2.3.	Cellular processes	transporters	transporters/ other	NA	NA	yubD
BSU31322	SW 1.2	1.2.3.	Cellular processes	transporters	transporters/ other	NA	NA	yugO
BSU31480	SW 1.2	1.2.3.	Cellular processes	transporters	transporters/ other	NA	NA	yuxJ
BSU32180	SW 1.2	1.2.3.	Cellular processes	transporters	transporters/ other	NA	NA	yutK
BSU33140	SW 1.2	1.2.3.	Cellular processes	transporters	transporters/ other	NA	NA	yvqJ
BSU33330	SW 1.2	1.2.3.	Cellular processes	transporters	transporters/ other	NA	NA	yvsH
BSU33370	SW 1.2	1.2.3.	Cellular processes	transporters	transporters/ other	NA	NA	yvgK
BSU33570	SW 1.2	1.2.3.	Cellular processes	transporters	transporters/ other	NA	NA	yvaE
BSU34000	SW 1.2	1.2.3.	Cellular processes	transporters	transporters/ other	NA	NA	yvbV
BSU34010	SW 1.2	1.2.3.	Cellular processes	transporters	transporters/ other	NA	NA	yvbW
BSU34660	SW 1.2	1.2.3.	Cellular processes	transporters	transporters/ other	NA	NA	yvdB
BSU33460	SW 1.2	1.2.3.	Cellular processes	transporters	transporters/ other	NA	NA	yvgT
BSU35090	SW 1.2	1.2.3.	Cellular processes	transporters	transporters/ other	NA	NA	yvmA
BSU35210	SW 1.2	1.2.3.	Cellular processes	transporters	transporters/ other	NA	NA	yvkA
BSU35830	SW 1.2	1.2.3.	Cellular processes	transporters	transporters/ other	NA	NA	ywtG
BSU36030	SW 1.2	1.2.3.	Cellular processes	transporters	transporters/ other	NA	NA	ywrK
BSU36480	SW 1.2	1.2.3.	Cellular processes	transporters	transporters/ other	NA	NA	ywoD
BSU38060	SW 1.2	1.2.3.	Cellular processes	transporters	transporters/ other	NA	NA	ywcJ
BSU38240	SW 1.2	1.2.3.	Cellular processes	transporters	transporters/ other	NA	NA	ywcA
BSU38640	SW 1.2	1.2.3.	Cellular processes	transporters	transporters/ other	NA	NA	yxlH
BSU38710	SW 1.2	1.2.3.	Cellular processes	transporters	transporters/ other	NA	NA	yxlA
BSU39810	SW 1.2	1.2.3.	Cellular processes	transporters	transporters/ other	NA	NA	csbC
BSU39970	SW 1.2	1.2.3.	Cellular processes	transporters	transporters/ other	NA	NA	yxaH
BSU40480	SW 1.2	1.2.3.	Cellular processes	transporters	transporters/ other	NA	NA	yycB
BSU40570	SW 1.2	1.2.3.	Cellular processes	transporters	transporters/ other	NA	NA	yybO
BSU40660	SW 1.2	1.2.3.	Cellular processes	transporters	transporters/ other	NA	NA	yybF
BSU40770	SW 1.2	1.2.3.	Cellular processes	transporters	transporters/ other	NA	NA	tetB
BSU21710	SW 1.2	1.2.3.	Cellular processes	transporters	transporters/ other	NA	NA	ypnP
BSU02740	SW 1.3	1.3.1.	Cellular processes	homeostasis	metal ion homeostasis (K, Na, Ca, Mg)	NA	NA	natR
BSU02750	SW 1.3	1.3.1.	Cellular processes	homeostasis	metal ion homeostasis (K, Na, Ca, Mg)	NA	NA	natA
BSU02760	SW 1.3	1.3.1.	Cellular processes	homeostasis	metal ion homeostasis (K, Na, Ca, Mg)	NA	NA	natB
BSU07920	SW 1.3	1.3.1.	Cellular processes	homeostasis	metal ion homeostasis (K, Na, Ca, Mg)	NA	NA	chaA
BSU08000	SW 1.3	1.3.1.	Cellular processes	homeostasis	metal ion homeostasis (K, Na, Ca, Mg)	NA	NA	yfjQ
BSU09680	SW 1.3	1.3.1.	Cellular processes	homeostasis	metal ion homeostasis (K, Na, Ca, Mg)	NA	NA	nhaC
BSU09850	SW 1.3	1.3.1.	Cellular processes	homeostasis	metal ion homeostasis (K, Na, Ca, Mg)	NA	NA	yhaU
BSU09860	SW 1.3	1.3.1.	Cellular processes	homeostasis	metal ion homeostasis (K, Na, Ca, Mg)	NA	NA	yhaT
BSU09870	SW 1.3	1.3.1.	Cellular processes	homeostasis	metal ion homeostasis (K, Na, Ca, Mg)	NA	NA	yhaS
BSU11640	SW 1.3	1.3.1.	Cellular processes	homeostasis	metal ion homeostasis (K, Na, Ca, Mg)	NA	NA	yjbQ
BSU13300	SW 1.3	1.3.1.	Cellular processes	homeostasis	metal ion homeostasis (K, Na, Ca, Mg)	NA	NA	mgtE
BSU31090	SW 1.3	1.3.1.	Cellular processes	homeostasis	metal ion homeostasis (K, Na, Ca, Mg)	NA	NA	ktrA
BSU31100	SW 1.3	1.3.1.	Cellular processes	homeostasis	metal ion homeostasis (K, Na, Ca, Mg)	NA	NA	ktrB
BSU13500	SW 1.3	1.3.1.	Cellular processes	homeostasis	metal ion homeostasis (K, Na, Ca, Mg)	NA	NA	ktrD
BSU14510	SW 1.3	1.3.1.	Cellular processes	homeostasis	metal ion homeostasis (K, Na, Ca, Mg)	NA	NA	ktrC
BSU15650	SW 1.3	1.3.1.	Cellular processes	homeostasis	metal ion homeostasis (K, Na, Ca, Mg)	NA	NA	yloB
BSU24740	SW 1.3	1.3.1.	Cellular processes	homeostasis	metal ion homeostasis (K, Na, Ca, Mg)	NA	NA	corA
BSU31322	SW 1.3	1.3.1.	Cellular processes	homeostasis	metal ion homeostasis (K, Na, Ca, Mg)	NA	NA	yugO
BSU31600	SW 1.3	1.3.1.	Cellular processes	homeostasis	metal ion homeostasis (K, Na, Ca, Mg)	NA	NA	mrpA
BSU31610	SW 1.3	1.3.1.	Cellular processes	homeostasis	metal ion homeostasis (K, Na, Ca, Mg)	NA	NA	mrpB
BSU31620	SW 1.3	1.3.1.	Cellular processes	homeostasis	metal ion homeostasis (K, Na, Ca, Mg)	NA	NA	mrpC
BSU31630	SW 1.3	1.3.1.	Cellular processes	homeostasis	metal ion homeostasis (K, Na, Ca, Mg)	NA	NA	mrpD
BSU31640	SW 1.3	1.3.1.	Cellular processes	homeostasis	metal ion homeostasis (K, Na, Ca, Mg)	NA	NA	mrpE
BSU31650	SW 1.3	1.3.1.	Cellular processes	homeostasis	metal ion homeostasis (K, Na, Ca, Mg)	NA	NA	mrpF
BSU31660	SW 1.3	1.3.1.	Cellular processes	homeostasis	metal ion homeostasis (K, Na, Ca, Mg)	NA	NA	mrpG
BSU33420	SW 1.3	1.3.1.	Cellular processes	homeostasis	metal ion homeostasis (K, Na, Ca, Mg)	NA	NA	nhaK
BSU03350	SW 1.3	1.3.2.	Cellular processes	homeostasis	trace metal homeostasis (Cu, Zn, Ni, Mn, Mo)	NA	NA	yciB
BSU03360	SW 1.3	1.3.2.	Cellular processes	homeostasis	trace metal homeostasis (Cu, Zn, Ni, Mn, Mo)	NA	NA	yciC
BSU03950	SW 1.3	1.3.2.	Cellular processes	homeostasis	trace metal homeostasis (Cu, Zn, Ni, Mn, Mo)	NA	NA	ycnJ
BSU03960	SW 1.3	1.3.2.	Cellular processes	homeostasis	trace metal homeostasis (Cu, Zn, Ni, Mn, Mo)	NA	NA	ycnK
BSU09560	SW 1.3	1.3.2.	Cellular processes	homeostasis	trace metal homeostasis (Cu, Zn, Ni, Mn, Mo)	NA	NA	cueR
BSU33520	SW 1.3	1.3.2.	Cellular processes	homeostasis	trace metal homeostasis (Cu, Zn, Ni, Mn, Mo)	NA	NA	csoR
BSU33500	SW 1.3	1.3.2.	Cellular processes	homeostasis	trace metal homeostasis (Cu, Zn, Ni, Mn, Mo)	NA	NA	copA
BSU33510	SW 1.3	1.3.2.	Cellular processes	homeostasis	trace metal homeostasis (Cu, Zn, Ni, Mn, Mo)	NA	NA	copZ
BSU25100	SW 1.3	1.3.2.	Cellular processes	homeostasis	trace metal homeostasis (Cu, Zn, Ni, Mn, Mo)	NA	NA	zur
BSU13850	SW 1.3	1.3.2.	Cellular processes	homeostasis	trace metal homeostasis (Cu, Zn, Ni, Mn, Mo)	NA	NA	zosA
BSU02850	SW 1.3	1.3.2.	Cellular processes	homeostasis	trace metal homeostasis (Cu, Zn, Ni, Mn, Mo)	NA	NA	znuA
BSU02860	SW 1.3	1.3.2.	Cellular processes	homeostasis	trace metal homeostasis (Cu, Zn, Ni, Mn, Mo)	NA	NA	znuC
BSU02870	SW 1.3	1.3.2.	Cellular processes	homeostasis	trace metal homeostasis (Cu, Zn, Ni, Mn, Mo)	NA	NA	znuB
BSU19120	SW 1.3	1.3.2.	Cellular processes	homeostasis	trace metal homeostasis (Cu, Zn, Ni, Mn, Mo)	NA	NA	czrA
BSU26650	SW 1.3	1.3.2.	Cellular processes	homeostasis	trace metal homeostasis (Cu, Zn, Ni, Mn, Mo)	NA	NA	czcD
BSU26640	SW 1.3	1.3.2.	Cellular processes	homeostasis	trace metal homeostasis (Cu, Zn, Ni, Mn, Mo)	NA	NA	trkA
BSU24520	SW 1.3	1.3.2.	Cellular processes	homeostasis	trace metal homeostasis (Cu, Zn, Ni, Mn, Mo)	NA	NA	mntR
BSU04360	SW 1.3	1.3.2.	Cellular processes	homeostasis	trace metal homeostasis (Cu, Zn, Ni, Mn, Mo)	NA	NA	mntH
BSU30740	SW 1.3	1.3.2.	Cellular processes	homeostasis	trace metal homeostasis (Cu, Zn, Ni, Mn, Mo)	NA	NA	mntD
BSU30750	SW 1.3	1.3.2.	Cellular processes	homeostasis	trace metal homeostasis (Cu, Zn, Ni, Mn, Mo)	NA	NA	mntC
BSU30760	SW 1.3	1.3.2.	Cellular processes	homeostasis	trace metal homeostasis (Cu, Zn, Ni, Mn, Mo)	NA	NA	mntB
BSU30770	SW 1.3	1.3.2.	Cellular processes	homeostasis	trace metal homeostasis (Cu, Zn, Ni, Mn, Mo)	NA	NA	mntA
BSU33380	SW 1.3	1.3.2.	Cellular processes	homeostasis	trace metal homeostasis (Cu, Zn, Ni, Mn, Mo)	NA	NA	yvgL
BSU33390	SW 1.3	1.3.2.	Cellular processes	homeostasis	trace metal homeostasis (Cu, Zn, Ni, Mn, Mo)	NA	NA	yvgM
BSU30650	SW 1.3	1.3.3.	Cellular processes	homeostasis	acquisition of iron	NA	NA	dps
BSU04530	SW 1.3	1.3.3.	Cellular processes	homeostasis	acquisition of iron	NA	NA	fbpB
BSUNA	SW 1.3	1.3.3.	Cellular processes	homeostasis	acquisition of iron	NA	NA	fbpC
BSUNA	SW 1.3	1.3.3.	Cellular processes	homeostasis	acquisition of iron	NA	NA	fbpA
BSU23520	SW 1.3	1.3.3.	Cellular processes	homeostasis	acquisition of iron	NA	NA	fur
BSU07500	SW 1.3	1.3.3.	Cellular processes	homeostasis	acquisition of iron	NA	NA	yfmE
BSU01640	SW 1.3	1.3.3.	Cellular processes	homeostasis	acquisition of iron	NA	NA	btr
BSU38270	SW 1.3	1.3.3.	Cellular processes	homeostasis	acquisition of iron	NA	NA	ywbM
BSU38280	SW 1.3	1.3.3.	Cellular processes	homeostasis	acquisition of iron	NA	NA	ywbL
BSU32010	SW 1.3	1.3.3.	Cellular processes	homeostasis	acquisition of iron	NA	NA	besA
BSU08440	SW 1.3	1.3.3.	Cellular processes	homeostasis	acquisition of iron	NA	NA	yfiY
BSU01610	SW 1.3	1.3.3.	Cellular processes	homeostasis	acquisition of iron	NA	NA	feuC
BSU07490	SW 1.3	1.3.3.	Cellular processes	homeostasis	acquisition of iron	NA	NA	yfmF
BSU07510	SW 1.3	1.3.3.	Cellular processes	homeostasis	acquisition of iron	NA	NA	yfmD
BSU01620	SW 1.3	1.3.3.	Cellular processes	homeostasis	acquisition of iron	NA	NA	feuB
BSU01630	SW 1.3	1.3.3.	Cellular processes	homeostasis	acquisition of iron	NA	NA	feuA
BSU03800	SW 1.3	1.3.3.	Cellular processes	homeostasis	acquisition of iron	NA	NA	yclN
BSU03810	SW 1.3	1.3.3.	Cellular processes	homeostasis	acquisition of iron	NA	NA	yclO
BSU03820	SW 1.3	1.3.3.	Cellular processes	homeostasis	acquisition of iron	NA	NA	yclP
BSU03830	SW 1.3	1.3.3.	Cellular processes	homeostasis	acquisition of iron	NA	NA	yclQ
BSU07520	SW 1.3	1.3.3.	Cellular processes	homeostasis	acquisition of iron	NA	NA	yfmC
BSU08450	SW 1.3	1.3.3.	Cellular processes	homeostasis	acquisition of iron	NA	NA	yfiZ
BSU08460	SW 1.3	1.3.3.	Cellular processes	homeostasis	acquisition of iron	NA	NA	yfhA
BSU10330	SW 1.3	1.3.3.	Cellular processes	homeostasis	acquisition of iron	NA	NA	yhfQ
BSU32940	SW 1.3	1.3.3.	Cellular processes	homeostasis	acquisition of iron	NA	NA	yusV
BSU33290	SW 1.3	1.3.3.	Cellular processes	homeostasis	acquisition of iron	NA	NA	fhuC
BSU33300	SW 1.3	1.3.3.	Cellular processes	homeostasis	acquisition of iron	NA	NA	fhuG
BSU33310	SW 1.3	1.3.3.	Cellular processes	homeostasis	acquisition of iron	NA	NA	fhuB
BSU33320	SW 1.3	1.3.3.	Cellular processes	homeostasis	acquisition of iron	NA	NA	fhuD
BSU39610	SW 1.3	1.3.3.	Cellular processes	homeostasis	acquisition of iron	NA	NA	yxeB
BSU31960	SW 1.3	1.3.3.	Cellular processes	homeostasis	acquisition of iron	NA	NA	dhbF
BSU31990	SW 1.3	1.3.3.	Cellular processes	homeostasis	acquisition of iron	NA	NA	dhbC
BSU38260	SW 1.3	1.3.3.	Cellular processes	homeostasis	acquisition of iron	NA	NA	ywbN
BSU16825	SW 1.3	1.3.3.	Cellular processes	homeostasis	acquisition of iron	NA	NA	ymfD
BSU01600	SW 1.3	1.3.3.	Cellular processes	homeostasis	acquisition of iron	NA	NA	ybbA
BSU31970	SW 1.3	1.3.3.	Cellular processes	homeostasis	acquisition of iron	NA	NA	dhbB
BSU31980	SW 1.3	1.3.3.	Cellular processes	homeostasis	acquisition of iron	NA	NA	dhbE
BSU32000	SW 1.3	1.3.3.	Cellular processes	homeostasis	acquisition of iron	NA	NA	dhbA
BSU32990	SW 1.3	1.3.3.	Cellular processes	homeostasis	acquisition of iron	NA	NA	mrgA
BSU35060	SW 1.3	1.3.3.	Cellular processes	homeostasis	acquisition of iron	NA	NA	cypX
BSU35070	SW 1.3	1.3.3.	Cellular processes	homeostasis	acquisition of iron	NA	NA	yvmC
BSU29830	SW 1.3	1.3.3.	Cellular processes	homeostasis	acquisition of iron	NA	NA	ytpQ
BSU33160	SW 1.3	1.3.3.	Cellular processes	homeostasis	acquisition of iron/ based on similarity	NA	NA	yvrA
BSU33170	SW 1.3	1.3.3.	Cellular processes	homeostasis	acquisition of iron/ based on similarity	NA	NA	yvrB
BSU33180	SW 1.3	1.3.3.	Cellular processes	homeostasis	acquisition of iron/ based on similarity	NA	NA	yvrC
BSU30520	SW 1.3	1.3.3.	Cellular processes	homeostasis	acquisition of iron/ based on similarity	NA	NA	ytoA
BSU09680	SW 1.3	1.3.4.	Cellular processes	homeostasis	pH homeostasis	NA	NA	nhaC
BSU23120	SW 2.1	2.1.1.	Metabolism	electron transport and ATP synthesis	regulators of electron transport	NA	NA	resD
BSU23110	SW 2.1	2.1.1.	Metabolism	electron transport and ATP synthesis	regulators of electron transport	NA	NA	resE
BSU37290	SW 2.1	2.1.1.	Metabolism	electron transport and ATP synthesis	regulators of electron transport	NA	NA	arfM
BSU37310	SW 2.1	2.1.1.	Metabolism	electron transport and ATP synthesis	regulators of electron transport	NA	NA	fnr
BSU05970	SW 2.1	2.1.1.	Metabolism	electron transport and ATP synthesis	regulators of electron transport	NA	NA	rex
BSU38730	SW 2.1	2.1.2.1.	Metabolism	electron transport and ATP synthesis	respiration	terminal oxidases	NA	cydD
BSU38740	SW 2.1	2.1.2.1.	Metabolism	electron transport and ATP synthesis	respiration	terminal oxidases	NA	cydC
BSU38750	SW 2.1	2.1.2.1.	Metabolism	electron transport and ATP synthesis	respiration	terminal oxidases	NA	cydB
BSU38760	SW 2.1	2.1.2.1.	Metabolism	electron transport and ATP synthesis	respiration	terminal oxidases	NA	cydA
BSU14890	SW 2.1	2.1.2.1.	Metabolism	electron transport and ATP synthesis	respiration	terminal oxidases	NA	ctaC
BSU14900	SW 2.1	2.1.2.1.	Metabolism	electron transport and ATP synthesis	respiration	terminal oxidases	NA	ctaD
BSU14910	SW 2.1	2.1.2.1.	Metabolism	electron transport and ATP synthesis	respiration	terminal oxidases	NA	ctaE
BSU14920	SW 2.1	2.1.2.1.	Metabolism	electron transport and ATP synthesis	respiration	terminal oxidases	NA	ctaF
BSU14930	SW 2.1	2.1.2.1.	Metabolism	electron transport and ATP synthesis	respiration	terminal oxidases	NA	ctaG
BSU38140	SW 2.1	2.1.2.1.	Metabolism	electron transport and ATP synthesis	respiration	terminal oxidases	NA	qoxD
BSU38150	SW 2.1	2.1.2.1.	Metabolism	electron transport and ATP synthesis	respiration	terminal oxidases	NA	qoxC
BSU38160	SW 2.1	2.1.2.1.	Metabolism	electron transport and ATP synthesis	respiration	terminal oxidases	NA	qoxB
BSU38170	SW 2.1	2.1.2.1.	Metabolism	electron transport and ATP synthesis	respiration	terminal oxidases	NA	qoxA
BSU21750	SW 2.1	2.1.2.1.	Metabolism	electron transport and ATP synthesis	respiration	terminal oxidases	NA	sco
BSU30710	SW 2.1	2.1.2.1.	Metabolism	electron transport and ATP synthesis	respiration	terminal oxidases	NA	ythA
BSU30720	SW 2.1	2.1.2.1.	Metabolism	electron transport and ATP synthesis	respiration	terminal oxidases	NA	ythB
BSU37280	SW 2.1	2.1.2.2.	Metabolism	electron transport and ATP synthesis	respiration	anaerobic respiration	NA	narG
BSU37270	SW 2.1	2.1.2.2.	Metabolism	electron transport and ATP synthesis	respiration	anaerobic respiration	NA	narH
BSU37250	SW 2.1	2.1.2.2.	Metabolism	electron transport and ATP synthesis	respiration	anaerobic respiration	NA	narI
BSU37260	SW 2.1	2.1.2.2.	Metabolism	electron transport and ATP synthesis	respiration	anaerobic respiration	NA	narJ
BSU37320	SW 2.1	2.1.2.2.	Metabolism	electron transport and ATP synthesis	respiration	anaerobic respiration	NA	narK
BSU03300	SW 2.1	2.1.2.2.	Metabolism	electron transport and ATP synthesis	respiration	anaerobic respiration	NA	nasD
BSU03290	SW 2.1	2.1.2.2.	Metabolism	electron transport and ATP synthesis	respiration	anaerobic respiration	NA	nasE
BSU03280	SW 2.1	2.1.2.2.	Metabolism	electron transport and ATP synthesis	respiration	anaerobic respiration	NA	nasF
BSU38060	SW 2.1	2.1.2.2.	Metabolism	electron transport and ATP synthesis	respiration	anaerobic respiration	NA	ywcJ
BSU36710	SW 2.1	2.1.2.2.	Metabolism	electron transport and ATP synthesis	respiration	anaerobic respiration/based on similarity	NA	fdhD
BSU25190	SW 2.1	2.1.2.3.	Metabolism	electron transport and ATP synthesis	respiration	respiration/ other	NA	cccA
BSU35270	SW 2.1	2.1.2.3.	Metabolism	electron transport and ATP synthesis	respiration	respiration/ other	NA	cccB
BSU23150	SW 2.1	2.1.2.3.	Metabolism	electron transport and ATP synthesis	respiration	respiration/ other	NA	resA
BSU23140	SW 2.1	2.1.2.3.	Metabolism	electron transport and ATP synthesis	respiration	respiration/ other	NA	resB
BSU23130	SW 2.1	2.1.2.3.	Metabolism	electron transport and ATP synthesis	respiration	respiration/ other	NA	resC
BSU17930	SW 2.1	2.1.2.3.	Metabolism	electron transport and ATP synthesis	respiration	respiration/ other	NA	ccdA
BSU22540	SW 2.1	2.1.2.3.	Metabolism	electron transport and ATP synthesis	respiration	respiration/ other	NA	qcrC
BSU22550	SW 2.1	2.1.2.3.	Metabolism	electron transport and ATP synthesis	respiration	respiration/ other	NA	qcrB
BSU22560	SW 2.1	2.1.2.3.	Metabolism	electron transport and ATP synthesis	respiration	respiration/ other	NA	qcrA
BSU12290	SW 2.1	2.1.2.3.	Metabolism	electron transport and ATP synthesis	respiration	respiration/ other	NA	ndh
BSU01830	SW 2.1	2.1.2.3.	Metabolism	electron transport and ATP synthesis	respiration	respiration/ other	NA	ndhF
BSU28500	SW 2.1	2.1.3.	Metabolism	electron transport and ATP synthesis	electron transport/ other	NA	NA	trxA
BSU34790	SW 2.1	2.1.3.	Metabolism	electron transport and ATP synthesis	electron transport/ other	NA	NA	trxB
BSU18030	SW 2.1	2.1.3.	Metabolism	electron transport and ATP synthesis	electron transport/ other	NA	NA	tlp
BSU28520	SW 2.1	2.1.3.	Metabolism	electron transport and ATP synthesis	electron transport/ other	NA	NA	etfA
BSU28530	SW 2.1	2.1.3.	Metabolism	electron transport and ATP synthesis	electron transport/ other	NA	NA	etfB
BSU03860	SW 2.1	2.1.3.	Metabolism	electron transport and ATP synthesis	electron transport/ other	NA	NA	ycnD
BSU14150	SW 2.1	2.1.3.	Metabolism	electron transport and ATP synthesis	electron transport/ other	NA	NA	ykuN
BSU14170	SW 2.1	2.1.3.	Metabolism	electron transport and ATP synthesis	electron transport/ other	NA	NA	ykuP
BSU23040	SW 2.1	2.1.3.	Metabolism	electron transport and ATP synthesis	electron transport/ other	NA	NA	fer
BSU32110	SW 2.1	2.1.3.	Metabolism	electron transport and ATP synthesis	electron transport/ other	NA	NA	yumC
BSU23820	SW 2.1	2.1.3.	Metabolism	electron transport and ATP synthesis	electron transport/ other	NA	NA	yqjM
BSU13040	SW 2.1	2.1.3.	Metabolism	electron transport and ATP synthesis	electron transport/ other	NA	NA	hmp
BSU38110	SW 2.1	2.1.3.	Metabolism	electron transport and ATP synthesis	electron transport/ other	NA	NA	nfrA
BSU12210	SW 2.1	2.1.3.	Metabolism	electron transport and ATP synthesis	electron transport/ other	NA	NA	yjiB
BSU27170	SW 2.1	2.1.3.	Metabolism	electron transport and ATP synthesis	electron transport/ other	NA	NA	fatR
BSU27160	SW 2.1	2.1.3.	Metabolism	electron transport and ATP synthesis	electron transport/ other	NA	NA	yrhJ
BSU07250	SW 2.1	2.1.3.	Metabolism	electron transport and ATP synthesis	electron transport/ other	NA	NA	yetO
BSU02100	SW 2.1	2.1.3.	Metabolism	electron transport and ATP synthesis	electron transport/ other	NA	NA	cypC
BSU26740	SW 2.1	2.1.3.	Metabolism	electron transport and ATP synthesis	electron transport/ other/ based on similarity	NA	NA	cypA
BSU35060	SW 2.1	2.1.3.	Metabolism	electron transport and ATP synthesis	electron transport/ other/ based on similarity	NA	NA	cypX
BSU32770	SW 2.1	2.1.3.	Metabolism	electron transport and ATP synthesis	electron transport/ other/ based on similarity	NA	NA	yusE
BSU04550	SW 2.1	2.1.3.	Metabolism	electron transport and ATP synthesis	electron transport/ other/ based on similarity	NA	NA	ydbP
BSU40930	SW 2.1	2.1.3.	Metabolism	electron transport and ATP synthesis	electron transport/ other/ based on similarity	NA	NA	yyaE
BSU12160	SW 2.1	2.1.3.	Metabolism	electron transport and ATP synthesis	electron transport/ other/ based on similarity	NA	NA	yjgC
BSU07830	SW 2.1	2.1.3.	Metabolism	electron transport and ATP synthesis	electron transport/ other/ based on similarity	NA	NA	hypO
BSU10390	SW 2.1	2.1.3.	Metabolism	electron transport and ATP synthesis	electron transport/ other/ based on similarity	NA	NA	yhfW
BSU32200	SW 2.1	2.1.3.	Metabolism	electron transport and ATP synthesis	electron transport/ other/ based on similarity	NA	NA	yutJ
BSU05300	SW 2.1	2.1.3.	Metabolism	electron transport and ATP synthesis	electron transport/ other/ based on similarity	NA	NA	ydeQ
BSU05510	SW 2.1	2.1.3.	Metabolism	electron transport and ATP synthesis	electron transport/ other/ based on similarity	NA	NA	ydfQ
BSU05660	SW 2.1	2.1.3.	Metabolism	electron transport and ATP synthesis	electron transport/ other/ based on similarity	NA	NA	ydgI
BSU14220	SW 2.1	2.1.3.	Metabolism	electron transport and ATP synthesis	electron transport/ other/ based on similarity	NA	NA	ykuU
BSU18010	SW 2.1	2.1.3.	Metabolism	electron transport and ATP synthesis	electron transport/ other/ based on similarity	NA	NA	yneN
BSU18570	SW 2.1	2.1.3.	Metabolism	electron transport and ATP synthesis	electron transport/ other/ based on similarity	NA	NA	yoaE
BSU19390	SW 2.1	2.1.3.	Metabolism	electron transport and ATP synthesis	electron transport/ other/ based on similarity	NA	NA	yojN
BSU19550	SW 2.1	2.1.3.	Metabolism	electron transport and ATP synthesis	electron transport/ other/ based on similarity	NA	NA	yodC
BSU20030	SW 2.1	2.1.3.	Metabolism	electron transport and ATP synthesis	electron transport/ other/ based on similarity	NA	NA	yosR
BSU22950	SW 2.1	2.1.3.	Metabolism	electron transport and ATP synthesis	electron transport/ other/ based on similarity	NA	NA	ypdA
BSU24210	SW 2.1	2.1.3.	Metabolism	electron transport and ATP synthesis	electron transport/ other/ based on similarity	NA	NA	yqiG
BSU26470	SW 2.1	2.1.3.	Metabolism	electron transport and ATP synthesis	electron transport/ other/ based on similarity	NA	NA	yrkL
BSU29840	SW 2.1	2.1.3.	Metabolism	electron transport and ATP synthesis	electron transport/ other/ based on similarity	NA	NA	ytpP
BSU35990	SW 2.1	2.1.3.	Metabolism	electron transport and ATP synthesis	electron transport/ other/ based on similarity	NA	NA	ywrO
BSU03270	SW 2.1	2.1.3.	Metabolism	electron transport and ATP synthesis	electron transport/ other/ based on similarity	NA	NA	ycgT
BSU36830	SW 2.1	2.1.4.	Metabolism	electron transport and ATP synthesis	ATP synthesis	NA	NA	atpA
BSU36870	SW 2.1	2.1.4.	Metabolism	electron transport and ATP synthesis	ATP synthesis	NA	NA	atpB
BSU36800	SW 2.1	2.1.4.	Metabolism	electron transport and ATP synthesis	ATP synthesis	NA	NA	atpC
BSU36810	SW 2.1	2.1.4.	Metabolism	electron transport and ATP synthesis	ATP synthesis	NA	NA	atpD
BSU36860	SW 2.1	2.1.4.	Metabolism	electron transport and ATP synthesis	ATP synthesis	NA	NA	atpE
BSU36850	SW 2.1	2.1.4.	Metabolism	electron transport and ATP synthesis	ATP synthesis	NA	NA	atpF
BSU36820	SW 2.1	2.1.4.	Metabolism	electron transport and ATP synthesis	ATP synthesis	NA	NA	atpG
BSU36840	SW 2.1	2.1.4.	Metabolism	electron transport and ATP synthesis	ATP synthesis	NA	NA	atpH
BSU36880	SW 2.1	2.1.4.	Metabolism	electron transport and ATP synthesis	ATP synthesis	NA	NA	atpI
BSU33930	SW 2.1	2.1.4.	Metabolism	electron transport and ATP synthesis	ATP synthesis	NA	NA	pgk
BSU29180	SW 2.1	2.1.4.	Metabolism	electron transport and ATP synthesis	ATP synthesis	NA	NA	pyk
BSU16090	SW 2.1	2.1.4.	Metabolism	electron transport and ATP synthesis	ATP synthesis	NA	NA	sucC
BSU16100	SW 2.1	2.1.4.	Metabolism	electron transport and ATP synthesis	ATP synthesis	NA	NA	sucD
BSU29470	SW 2.1	2.1.4.	Metabolism	electron transport and ATP synthesis	ATP synthesis	NA	NA	ackA
BSU13880	SW 2.2	2.2.1.1.	Metabolism	carbon metabolism	carbon core metabolism	glycolysis	NA	glcT
BSU13890	SW 2.2	2.2.1.1.	Metabolism	carbon metabolism	carbon core metabolism	glycolysis	NA	ptsG
BSU22480	SW 2.2	2.2.1.1.	Metabolism	carbon metabolism	carbon core metabolism	glycolysis	NA	mgsA
BSU29180	SW 2.2	2.2.1.1.	Metabolism	carbon metabolism	carbon core metabolism	glycolysis	NA	pyk
BSU29190	SW 2.2	2.2.1.1.	Metabolism	carbon metabolism	carbon core metabolism	glycolysis	NA	pfkA
BSU31350	SW 2.2	2.2.1.1.	Metabolism	carbon metabolism	carbon core metabolism	glycolysis	NA	pgi
BSU33900	SW 2.2	2.2.1.1.	Metabolism	carbon metabolism	carbon core metabolism	glycolysis	NA	eno
BSU33930	SW 2.2	2.2.1.1.	Metabolism	carbon metabolism	carbon core metabolism	glycolysis	NA	pgk
BSU33910	SW 2.2	2.2.1.1.	Metabolism	carbon metabolism	carbon core metabolism	glycolysis	NA	pgm
BSU33920	SW 2.2	2.2.1.1.	Metabolism	carbon metabolism	carbon core metabolism	glycolysis	NA	tpi
BSU33940	SW 2.2	2.2.1.1.	Metabolism	carbon metabolism	carbon core metabolism	glycolysis	NA	gapA
BSU33950	SW 2.2	2.2.1.1.	Metabolism	carbon metabolism	carbon core metabolism	glycolysis	NA	cggR
BSU37120	SW 2.2	2.2.1.1.	Metabolism	carbon metabolism	carbon core metabolism	glycolysis	NA	fbaA
BSU25240	SW 2.2	2.2.1.2.	Metabolism	carbon metabolism	carbon core metabolism	gluconeogenesis	NA	yqfL
BSU25250	SW 2.2	2.2.1.2.	Metabolism	carbon metabolism	carbon core metabolism	gluconeogenesis	NA	ccpN
BSU29020	SW 2.2	2.2.1.2.	Metabolism	carbon metabolism	carbon core metabolism	gluconeogenesis	NA	gapB
BSU30560	SW 2.2	2.2.1.2.	Metabolism	carbon metabolism	carbon core metabolism	gluconeogenesis	NA	pckA
BSU31350	SW 2.2	2.2.1.2.	Metabolism	carbon metabolism	carbon core metabolism	gluconeogenesis	NA	pgi
BSU33900	SW 2.2	2.2.1.2.	Metabolism	carbon metabolism	carbon core metabolism	gluconeogenesis	NA	eno
BSU33930	SW 2.2	2.2.1.2.	Metabolism	carbon metabolism	carbon core metabolism	gluconeogenesis	NA	pgk
BSU33910	SW 2.2	2.2.1.2.	Metabolism	carbon metabolism	carbon core metabolism	gluconeogenesis	NA	pgm
BSU33920	SW 2.2	2.2.1.2.	Metabolism	carbon metabolism	carbon core metabolism	gluconeogenesis	NA	tpi
BSU34760	SW 2.2	2.2.1.2.	Metabolism	carbon metabolism	carbon core metabolism	gluconeogenesis	NA	yvcK
BSU37090	SW 2.2	2.2.1.2.	Metabolism	carbon metabolism	carbon core metabolism	gluconeogenesis	NA	glpX
BSU37120	SW 2.2	2.2.1.2.	Metabolism	carbon metabolism	carbon core metabolism	gluconeogenesis	NA	fbaA
BSU40190	SW 2.2	2.2.1.2.	Metabolism	carbon metabolism	carbon core metabolism	gluconeogenesis	NA	fbp
BSU23850	SW 2.2	2.2.1.3.	Metabolism	carbon metabolism	carbon core metabolism	pentose phosphate pathway	NA	zwf
BSU23860	SW 2.2	2.2.1.3.	Metabolism	carbon metabolism	carbon core metabolism	pentose phosphate pathway	NA	gndA
BSU36920	SW 2.2	2.2.1.3.	Metabolism	carbon metabolism	carbon core metabolism	pentose phosphate pathway	NA	ywlF
BSU37110	SW 2.2	2.2.1.3.	Metabolism	carbon metabolism	carbon core metabolism	pentose phosphate pathway	NA	ywjH
BSU15790	SW 2.2	2.2.1.3.	Metabolism	carbon metabolism	carbon core metabolism	pentose phosphate pathway	NA	rpe
BSU13010	SW 2.2	2.2.1.3.	Metabolism	carbon metabolism	carbon core metabolism	pentose phosphate pathway	NA	ykgB
BSU17890	SW 2.2	2.2.1.3.	Metabolism	carbon metabolism	carbon core metabolism	pentose phosphate pathway	NA	tkt
BSU14580	SW 2.2	2.2.1.4.	Metabolism	carbon metabolism	carbon core metabolism	TCA cycle	NA	pdhA
BSU14590	SW 2.2	2.2.1.4.	Metabolism	carbon metabolism	carbon core metabolism	TCA cycle	NA	pdhB
BSU14600	SW 2.2	2.2.1.4.	Metabolism	carbon metabolism	carbon core metabolism	TCA cycle	NA	pdhC
BSU14610	SW 2.2	2.2.1.4.	Metabolism	carbon metabolism	carbon core metabolism	TCA cycle	NA	pdhD
BSU14860	SW 2.2	2.2.1.4.	Metabolism	carbon metabolism	carbon core metabolism	TCA cycle	NA	pycA
BSU18000	SW 2.2	2.2.1.4.	Metabolism	carbon metabolism	carbon core metabolism	TCA cycle	NA	citB
BSU14140	SW 2.2	2.2.1.4.	Metabolism	carbon metabolism	carbon core metabolism	TCA cycle	NA	ccpC
BSU16090	SW 2.2	2.2.1.4.	Metabolism	carbon metabolism	carbon core metabolism	TCA cycle	NA	sucC
BSU16100	SW 2.2	2.2.1.4.	Metabolism	carbon metabolism	carbon core metabolism	TCA cycle	NA	sucD
BSU19360	SW 2.2	2.2.1.4.	Metabolism	carbon metabolism	carbon core metabolism	TCA cycle	NA	odhB
BSU19370	SW 2.2	2.2.1.4.	Metabolism	carbon metabolism	carbon core metabolism	TCA cycle	NA	odhA
BSU28440	SW 2.2	2.2.1.4.	Metabolism	carbon metabolism	carbon core metabolism	TCA cycle	NA	sdhA
BSU28430	SW 2.2	2.2.1.4.	Metabolism	carbon metabolism	carbon core metabolism	TCA cycle	NA	sdhB
BSU28450	SW 2.2	2.2.1.4.	Metabolism	carbon metabolism	carbon core metabolism	TCA cycle	NA	sdhC
BSU29120	SW 2.2	2.2.1.4.	Metabolism	carbon metabolism	carbon core metabolism	TCA cycle	NA	mdh
BSU29130	SW 2.2	2.2.1.4.	Metabolism	carbon metabolism	carbon core metabolism	TCA cycle	NA	icd
BSU29140	SW 2.2	2.2.1.4.	Metabolism	carbon metabolism	carbon core metabolism	TCA cycle	NA	citZ
BSU33040	SW 2.2	2.2.1.4.	Metabolism	carbon metabolism	carbon core metabolism	TCA cycle	NA	citG
BSUNA	SW 2.2	2.2.1.4.	Metabolism	carbon metabolism	carbon core metabolism	TCA cycle	NA	fsrA
BSU03050	SW 2.2	2.2.1.5.	Metabolism	carbon metabolism	carbon core metabolism	overflow metabolism	NA	ldh
BSU03060	SW 2.2	2.2.1.5.	Metabolism	carbon metabolism	carbon core metabolism	overflow metabolism	NA	lctP
BSU05970	SW 2.2	2.2.1.5.	Metabolism	carbon metabolism	carbon core metabolism	overflow metabolism	NA	rex
BSU06240	SW 2.2	2.2.1.5.	Metabolism	carbon metabolism	carbon core metabolism	overflow metabolism	NA	bdhA
BSU29470	SW 2.2	2.2.1.5.	Metabolism	carbon metabolism	carbon core metabolism	overflow metabolism	NA	ackA
BSU36020	SW 2.2	2.2.1.5.	Metabolism	carbon metabolism	carbon core metabolism	overflow metabolism	NA	alsR
BSU36000	SW 2.2	2.2.1.5.	Metabolism	carbon metabolism	carbon core metabolism	overflow metabolism	NA	alsD
BSU36010	SW 2.2	2.2.1.5.	Metabolism	carbon metabolism	carbon core metabolism	overflow metabolism	NA	alsS
BSU37660	SW 2.2	2.2.1.5.	Metabolism	carbon metabolism	carbon core metabolism	overflow metabolism	NA	pta
BSU34030	SW 2.2	2.2.2.1.	Metabolism	carbon metabolism	utilization of specific carbon sources	utilization of organic acids	NA	lutC
BSU34040	SW 2.2	2.2.2.1.	Metabolism	carbon metabolism	utilization of specific carbon sources	utilization of organic acids	NA	lutB
BSU34050	SW 2.2	2.2.2.1.	Metabolism	carbon metabolism	utilization of specific carbon sources	utilization of organic acids	NA	lutA
BSU34180	SW 2.2	2.2.2.1.	Metabolism	carbon metabolism	utilization of specific carbon sources	utilization of organic acids	NA	lutR
BSU34190	SW 2.2	2.2.2.1.	Metabolism	carbon metabolism	utilization of specific carbon sources	utilization of organic acids	NA	lutP
BSU29680	SW 2.2	2.2.2.1.	Metabolism	carbon metabolism	utilization of specific carbon sources	utilization of organic acids	NA	acsA
BSU29690	SW 2.2	2.2.2.1.	Metabolism	carbon metabolism	utilization of specific carbon sources	utilization of organic acids	NA	acuA
BSU29710	SW 2.2	2.2.2.1.	Metabolism	carbon metabolism	utilization of specific carbon sources	utilization of organic acids	NA	acuC
BSU38770	SW 2.2	2.2.2.1.	Metabolism	carbon metabolism	utilization of specific carbon sources	utilization of organic acids	NA	cimH
BSU39060	SW 2.2	2.2.2.1.	Metabolism	carbon metabolism	utilization of specific carbon sources	utilization of organic acids	NA	citH
BSU07610	SW 2.2	2.2.2.1.	Metabolism	carbon metabolism	utilization of specific carbon sources	utilization of organic acids	NA	citM
BSU07580	SW 2.2	2.2.2.1.	Metabolism	carbon metabolism	utilization of specific carbon sources	utilization of organic acids	NA	citS
BSU07590	SW 2.2	2.2.2.1.	Metabolism	carbon metabolism	utilization of specific carbon sources	utilization of organic acids	NA	citT
BSU04440	SW 2.2	2.2.2.1.	Metabolism	carbon metabolism	utilization of specific carbon sources	utilization of organic acids	NA	dctB
BSU04470	SW 2.2	2.2.2.1.	Metabolism	carbon metabolism	utilization of specific carbon sources	utilization of organic acids	NA	dctP
BSU04460	SW 2.2	2.2.2.1.	Metabolism	carbon metabolism	utilization of specific carbon sources	utilization of organic acids	NA	dctR
BSU04450	SW 2.2	2.2.2.1.	Metabolism	carbon metabolism	utilization of specific carbon sources	utilization of organic acids	NA	dctS
BSU37050	SW 2.2	2.2.2.1.	Metabolism	carbon metabolism	utilization of specific carbon sources	utilization of organic acids	NA	maeA
BSU31580	SW 2.2	2.2.2.1.	Metabolism	carbon metabolism	utilization of specific carbon sources	utilization of organic acids	NA	maeN
BSU31520	SW 2.2	2.2.2.1.	Metabolism	carbon metabolism	utilization of specific carbon sources	utilization of organic acids	NA	malK
BSU31530	SW 2.2	2.2.2.1.	Metabolism	carbon metabolism	utilization of specific carbon sources	utilization of organic acids	NA	malR
BSU29880	SW 2.2	2.2.2.1.	Metabolism	carbon metabolism	utilization of specific carbon sources	utilization of organic acids	NA	malS
BSU23550	SW 2.2	2.2.2.1.	Metabolism	carbon metabolism	utilization of specific carbon sources	utilization of organic acids	NA	mleA
BSU23560	SW 2.2	2.2.2.1.	Metabolism	carbon metabolism	utilization of specific carbon sources	utilization of organic acids	NA	mleN
BSU07570	SW 2.2	2.2.2.1.	Metabolism	carbon metabolism	utilization of specific carbon sources	utilization of organic acids	NA	yflS
BSU18540	SW 2.2	2.2.2.1.	Metabolism	carbon metabolism	utilization of specific carbon sources	utilization of organic acids	NA	yoaB
BSU26860	SW 2.2	2.2.2.1.	Metabolism	carbon metabolism	utilization of specific carbon sources	utilization of organic acids	NA	yraO
BSU29220	SW 2.2	2.2.2.1.	Metabolism	carbon metabolism	utilization of specific carbon sources	utilization of organic acids	NA	ytsJ
BSU08060	SW 2.2	2.2.2.2.	Metabolism	carbon metabolism	utilization of specific carbon sources	utilization of acetoin	NA	acoA
BSU08070	SW 2.2	2.2.2.2.	Metabolism	carbon metabolism	utilization of specific carbon sources	utilization of acetoin	NA	acoB
BSU08080	SW 2.2	2.2.2.2.	Metabolism	carbon metabolism	utilization of specific carbon sources	utilization of acetoin	NA	acoC
BSU08090	SW 2.2	2.2.2.2.	Metabolism	carbon metabolism	utilization of specific carbon sources	utilization of acetoin	NA	acoL
BSU08100	SW 2.2	2.2.2.2.	Metabolism	carbon metabolism	utilization of specific carbon sources	utilization of acetoin	NA	acoR
BSU02130	SW 2.2	2.2.2.3.	Metabolism	carbon metabolism	utilization of specific carbon sources	utilization of glycerol/ glycerol-3-phosphate	NA	glpQ
BSU02140	SW 2.2	2.2.2.3.	Metabolism	carbon metabolism	utilization of specific carbon sources	utilization of glycerol/ glycerol-3-phosphate	NA	glpT
BSU09270	SW 2.2	2.2.2.3.	Metabolism	carbon metabolism	utilization of specific carbon sources	utilization of glycerol/ glycerol-3-phosphate	NA	glpP
BSU09280	SW 2.2	2.2.2.3.	Metabolism	carbon metabolism	utilization of specific carbon sources	utilization of glycerol/ glycerol-3-phosphate	NA	glpF
BSU09290	SW 2.2	2.2.2.3.	Metabolism	carbon metabolism	utilization of specific carbon sources	utilization of glycerol/ glycerol-3-phosphate	NA	glpK
BSU09300	SW 2.2	2.2.2.3.	Metabolism	carbon metabolism	utilization of specific carbon sources	utilization of glycerol/ glycerol-3-phosphate	NA	glpD
BSU35910	SW 2.2	2.2.2.4.	Metabolism	carbon metabolism	utilization of specific carbon sources	utilization of ribose	NA	rbsR
BSU35920	SW 2.2	2.2.2.4.	Metabolism	carbon metabolism	utilization of specific carbon sources	utilization of ribose	NA	rbsK
BSU35930	SW 2.2	2.2.2.4.	Metabolism	carbon metabolism	utilization of specific carbon sources	utilization of ribose	NA	rbsD
BSU35940	SW 2.2	2.2.2.4.	Metabolism	carbon metabolism	utilization of specific carbon sources	utilization of ribose	NA	rbsA
BSU35950	SW 2.2	2.2.2.4.	Metabolism	carbon metabolism	utilization of specific carbon sources	utilization of ribose	NA	rbsC
BSU35960	SW 2.2	2.2.2.4.	Metabolism	carbon metabolism	utilization of specific carbon sources	utilization of ribose	NA	rbsB
BSU17570	SW 2.2	2.2.2.5.	Metabolism	carbon metabolism	utilization of specific carbon sources	utilization of xylan/ xylose	NA	xynP
BSU17580	SW 2.2	2.2.2.5.	Metabolism	carbon metabolism	utilization of specific carbon sources	utilization of xylan/ xylose	NA	xynB
BSU17590	SW 2.2	2.2.2.5.	Metabolism	carbon metabolism	utilization of specific carbon sources	utilization of xylan/ xylose	NA	xylR
BSU17600	SW 2.2	2.2.2.5.	Metabolism	carbon metabolism	utilization of specific carbon sources	utilization of xylan/ xylose	NA	xylA
BSU17610	SW 2.2	2.2.2.5.	Metabolism	carbon metabolism	utilization of specific carbon sources	utilization of xylan/ xylose	NA	xylB
BSU18840	SW 2.2	2.2.2.5.	Metabolism	carbon metabolism	utilization of specific carbon sources	utilization of xylan/ xylose	NA	xynA
BSU28510	SW 2.2	2.2.2.6.	Metabolism	carbon metabolism	utilization of specific carbon sources	utilization of arabinan/ arabinose/ arabitol	NA	abf2
BSU28720	SW 2.2	2.2.2.6.	Metabolism	carbon metabolism	utilization of specific carbon sources	utilization of arabinan/ arabinose/ arabitol	NA	abfA
BSU28730	SW 2.2	2.2.2.6.	Metabolism	carbon metabolism	utilization of specific carbon sources	utilization of arabinan/ arabinose/ arabitol	NA	araQ
BSU28740	SW 2.2	2.2.2.6.	Metabolism	carbon metabolism	utilization of specific carbon sources	utilization of arabinan/ arabinose/ arabitol	NA	araP
BSU28750	SW 2.2	2.2.2.6.	Metabolism	carbon metabolism	utilization of specific carbon sources	utilization of arabinan/ arabinose/ arabitol	NA	araN
BSU28780	SW 2.2	2.2.2.6.	Metabolism	carbon metabolism	utilization of specific carbon sources	utilization of arabinan/ arabinose/ arabitol	NA	araD
BSU28790	SW 2.2	2.2.2.6.	Metabolism	carbon metabolism	utilization of specific carbon sources	utilization of arabinan/ arabinose/ arabitol	NA	araB
BSU28800	SW 2.2	2.2.2.6.	Metabolism	carbon metabolism	utilization of specific carbon sources	utilization of arabinan/ arabinose/ arabitol	NA	araA
BSU28810	SW 2.2	2.2.2.6.	Metabolism	carbon metabolism	utilization of specific carbon sources	utilization of arabinan/ arabinose/ arabitol	NA	abnA
BSU33960	SW 2.2	2.2.2.6.	Metabolism	carbon metabolism	utilization of specific carbon sources	utilization of arabinan/ arabinose/ arabitol	NA	araE
BSU33970	SW 2.2	2.2.2.6.	Metabolism	carbon metabolism	utilization of specific carbon sources	utilization of arabinan/ arabinose/ arabitol	NA	araR
BSU39330	SW 2.2	2.2.2.6.	Metabolism	carbon metabolism	utilization of specific carbon sources	utilization of arabinan/ arabinose/ arabitol	NA	Abn2
BSU14380	SW 2.2	2.2.2.7.	Metabolism	carbon metabolism	utilization of specific carbon sources	utilization of fructose	NA	fruR
BSU14390	SW 2.2	2.2.2.7.	Metabolism	carbon metabolism	utilization of specific carbon sources	utilization of fructose	NA	fruK
BSU14400	SW 2.2	2.2.2.7.	Metabolism	carbon metabolism	utilization of specific carbon sources	utilization of fructose	NA	fruA
BSU27040	SW 2.2	2.2.2.7.	Metabolism	carbon metabolism	utilization of specific carbon sources	utilization of fructose	NA	levG
BSU27050	SW 2.2	2.2.2.7.	Metabolism	carbon metabolism	utilization of specific carbon sources	utilization of fructose	NA	levF
BSU27060	SW 2.2	2.2.2.7.	Metabolism	carbon metabolism	utilization of specific carbon sources	utilization of fructose	NA	levE
BSU27070	SW 2.2	2.2.2.7.	Metabolism	carbon metabolism	utilization of specific carbon sources	utilization of fructose	NA	levD
BSU27080	SW 2.2	2.2.2.7.	Metabolism	carbon metabolism	utilization of specific carbon sources	utilization of fructose	NA	levR
BSU38190	SW 2.2	2.2.2.8.	Metabolism	carbon metabolism	utilization of specific carbon sources	utilization of galactose	NA	galT
BSU38200	SW 2.2	2.2.2.8.	Metabolism	carbon metabolism	utilization of specific carbon sources	utilization of galactose	NA	galK
BSU38860	SW 2.2	2.2.2.8.	Metabolism	carbon metabolism	utilization of specific carbon sources	utilization of galactose	NA	galE
BSU18360	SW 2.2	2.2.2.8.	Metabolism	carbon metabolism	utilization of specific carbon sources	utilization of galactose	NA	galM
BSU12000	SW 2.2	2.2.2.9.	Metabolism	carbon metabolism	utilization of specific carbon sources	utilization of mannose	NA	manR
BSU12010	SW 2.2	2.2.2.9.	Metabolism	carbon metabolism	utilization of specific carbon sources	utilization of mannose	NA	manP
BSU12020	SW 2.2	2.2.2.9.	Metabolism	carbon metabolism	utilization of specific carbon sources	utilization of mannose	NA	manA
BSU35790	SW 2.2	2.2.2.9.	Metabolism	carbon metabolism	utilization of specific carbon sources	utilization of mannose	NA	pmi
BSU03981	SW 2.2	2.2.2.10.	Metabolism	carbon metabolism	utilization of specific carbon sources	utilization of mannitol	NA	mtlA
BSU03982	SW 2.2	2.2.2.10.	Metabolism	carbon metabolism	utilization of specific carbon sources	utilization of mannitol	NA	mtlF
BSU03990	SW 2.2	2.2.2.10.	Metabolism	carbon metabolism	utilization of specific carbon sources	utilization of mannitol	NA	mtlD
BSU04160	SW 2.2	2.2.2.10.	Metabolism	carbon metabolism	utilization of specific carbon sources	utilization of mannitol	NA	mtlR
BSU06140	SW 2.2	2.2.2.11.	Metabolism	carbon metabolism	utilization of specific carbon sources	utilization of glucitol	NA	gutR
BSU06150	SW 2.2	2.2.2.11.	Metabolism	carbon metabolism	utilization of specific carbon sources	utilization of glucitol	NA	gutB
BSU06160	SW 2.2	2.2.2.11.	Metabolism	carbon metabolism	utilization of specific carbon sources	utilization of glucitol	NA	gutP
BSU31180	SW 2.2	2.2.2.12.	Metabolism	carbon metabolism	utilization of specific carbon sources	utilization of rhamnose	NA	yulE
BSU31200	SW 2.2	2.2.2.12.	Metabolism	carbon metabolism	utilization of specific carbon sources	utilization of rhamnose	NA	yulC
BSU40050	SW 2.2	2.2.2.13.	Metabolism	carbon metabolism	utilization of specific carbon sources	utilization of gluconate	NA	gntR
BSU40060	SW 2.2	2.2.2.13.	Metabolism	carbon metabolism	utilization of specific carbon sources	utilization of gluconate	NA	gntK
BSU40070	SW 2.2	2.2.2.13.	Metabolism	carbon metabolism	utilization of specific carbon sources	utilization of gluconate	NA	gntP
BSU40080	SW 2.2	2.2.2.13.	Metabolism	carbon metabolism	utilization of specific carbon sources	utilization of gluconate	NA	gntZ
BSU02460	SW 2.2	2.2.2.14.	Metabolism	carbon metabolism	utilization of specific carbon sources	utilization of glucarate/galactarate	NA	ycbC
BSU02470	SW 2.2	2.2.2.14.	Metabolism	carbon metabolism	utilization of specific carbon sources	utilization of glucarate/galactarate	NA	ycbD
BSU02480	SW 2.2	2.2.2.14.	Metabolism	carbon metabolism	utilization of specific carbon sources	utilization of glucarate/galactarate	NA	ycbE
BSU02490	SW 2.2	2.2.2.14.	Metabolism	carbon metabolism	utilization of specific carbon sources	utilization of glucarate/galactarate	NA	ycbF
BSU02500	SW 2.2	2.2.2.14.	Metabolism	carbon metabolism	utilization of specific carbon sources	utilization of glucarate/galactarate	NA	ycbG
BSU02510	SW 2.2	2.2.2.14.	Metabolism	carbon metabolism	utilization of specific carbon sources	utilization of glucarate/galactarate	NA	ycbH
BSU22090	SW 2.2	2.2.2.15.	Metabolism	carbon metabolism	utilization of specific carbon sources	utilization of hexuronate	NA	kdgT
BSU22100	SW 2.2	2.2.2.15.	Metabolism	carbon metabolism	utilization of specific carbon sources	utilization of hexuronate	NA	kdgA
BSU22110	SW 2.2	2.2.2.15.	Metabolism	carbon metabolism	utilization of specific carbon sources	utilization of hexuronate	NA	kdgK
BSU22120	SW 2.2	2.2.2.15.	Metabolism	carbon metabolism	utilization of specific carbon sources	utilization of hexuronate	NA	kdgR
BSU22130	SW 2.2	2.2.2.15.	Metabolism	carbon metabolism	utilization of specific carbon sources	utilization of hexuronate	NA	kduI
BSU22140	SW 2.2	2.2.2.15.	Metabolism	carbon metabolism	utilization of specific carbon sources	utilization of hexuronate	NA	kduD
BSU12300	SW 2.2	2.2.2.15.	Metabolism	carbon metabolism	utilization of specific carbon sources	utilization of hexuronate	NA	uxaC
BSU12310	SW 2.2	2.2.2.15.	Metabolism	carbon metabolism	utilization of specific carbon sources	utilization of hexuronate	NA	yjmB
BSU12320	SW 2.2	2.2.2.15.	Metabolism	carbon metabolism	utilization of specific carbon sources	utilization of hexuronate	NA	yjmC
BSU12330	SW 2.2	2.2.2.15.	Metabolism	carbon metabolism	utilization of specific carbon sources	utilization of hexuronate	NA	yjmD
BSU12340	SW 2.2	2.2.2.15.	Metabolism	carbon metabolism	utilization of specific carbon sources	utilization of hexuronate	NA	uxuA
BSU12350	SW 2.2	2.2.2.15.	Metabolism	carbon metabolism	utilization of specific carbon sources	utilization of hexuronate	NA	yjmF
BSU12360	SW 2.2	2.2.2.15.	Metabolism	carbon metabolism	utilization of specific carbon sources	utilization of hexuronate	NA	exuT
BSU12370	SW 2.2	2.2.2.15.	Metabolism	carbon metabolism	utilization of specific carbon sources	utilization of hexuronate	NA	exuR
BSU12380	SW 2.2	2.2.2.15.	Metabolism	carbon metabolism	utilization of specific carbon sources	utilization of hexuronate	NA	uxaB
BSU12390	SW 2.2	2.2.2.15.	Metabolism	carbon metabolism	utilization of specific carbon sources	utilization of hexuronate	NA	uxaA
BSU06230	SW 2.2	2.2.2.16.	Metabolism	carbon metabolism	utilization of specific carbon sources	utilization of inositol	NA	iolT
BSU10850	SW 2.2	2.2.2.16.	Metabolism	carbon metabolism	utilization of specific carbon sources	utilization of inositol	NA	iolX
BSU33530	SW 2.2	2.2.2.16.	Metabolism	carbon metabolism	utilization of specific carbon sources	utilization of inositol	NA	iolW
BSU39670	SW 2.2	2.2.2.16.	Metabolism	carbon metabolism	utilization of specific carbon sources	utilization of inositol	NA	iolJ
BSU39680	SW 2.2	2.2.2.16.	Metabolism	carbon metabolism	utilization of specific carbon sources	utilization of inositol	NA	iolI
BSU39690	SW 2.2	2.2.2.16.	Metabolism	carbon metabolism	utilization of specific carbon sources	utilization of inositol	NA	iolH
BSU39700	SW 2.2	2.2.2.16.	Metabolism	carbon metabolism	utilization of specific carbon sources	utilization of inositol	NA	iolG
BSU39710	SW 2.2	2.2.2.16.	Metabolism	carbon metabolism	utilization of specific carbon sources	utilization of inositol	NA	iolF
BSU39720	SW 2.2	2.2.2.16.	Metabolism	carbon metabolism	utilization of specific carbon sources	utilization of inositol	NA	iolE
BSU39730	SW 2.2	2.2.2.16.	Metabolism	carbon metabolism	utilization of specific carbon sources	utilization of inositol	NA	iolD
BSU39740	SW 2.2	2.2.2.16.	Metabolism	carbon metabolism	utilization of specific carbon sources	utilization of inositol	NA	iolC
BSU39750	SW 2.2	2.2.2.16.	Metabolism	carbon metabolism	utilization of specific carbon sources	utilization of inositol	NA	iolB
BSU39760	SW 2.2	2.2.2.16.	Metabolism	carbon metabolism	utilization of specific carbon sources	utilization of inositol	NA	iolA
BSU39770	SW 2.2	2.2.2.16.	Metabolism	carbon metabolism	utilization of specific carbon sources	utilization of inositol	NA	iolR
BSU39780	SW 2.2	2.2.2.16.	Metabolism	carbon metabolism	utilization of specific carbon sources	utilization of inositol	NA	iolS
BSU08260	SW 2.2	2.2.2.16.	Metabolism	carbon metabolism	utilization of specific carbon sources	utilization of inositol	NA	yfiG
BSU32550	SW 2.2	2.2.2.17.	Metabolism	carbon metabolism	utilization of specific carbon sources	utilization of amino sugars	NA	yurJ
BSU32560	SW 2.2	2.2.2.17.	Metabolism	carbon metabolism	utilization of specific carbon sources	utilization of amino sugars	NA	frlR
BSU32570	SW 2.2	2.2.2.17.	Metabolism	carbon metabolism	utilization of specific carbon sources	utilization of amino sugars	NA	frlD
BSU32580	SW 2.2	2.2.2.17.	Metabolism	carbon metabolism	utilization of specific carbon sources	utilization of amino sugars	NA	frlM
BSU32590	SW 2.2	2.2.2.17.	Metabolism	carbon metabolism	utilization of specific carbon sources	utilization of amino sugars	NA	frlN
BSU32600	SW 2.2	2.2.2.17.	Metabolism	carbon metabolism	utilization of specific carbon sources	utilization of amino sugars	NA	frlO
BSU32610	SW 2.2	2.2.2.17.	Metabolism	carbon metabolism	utilization of specific carbon sources	utilization of amino sugars	NA	frlB
BSU02350	SW 2.2	2.2.2.17.	Metabolism	carbon metabolism	utilization of specific carbon sources	utilization of amino sugars	NA	gamP
BSU02360	SW 2.2	2.2.2.17.	Metabolism	carbon metabolism	utilization of specific carbon sources	utilization of amino sugars	NA	gamA
BSU02370	SW 2.2	2.2.2.17.	Metabolism	carbon metabolism	utilization of specific carbon sources	utilization of amino sugars	NA	ybgA
BSU01680	SW 2.2	2.2.2.17.	Metabolism	carbon metabolism	utilization of specific carbon sources	utilization of amino sugars	NA	murP
BSU01690	SW 2.2	2.2.2.17.	Metabolism	carbon metabolism	utilization of specific carbon sources	utilization of amino sugars	NA	murR
BSU01700	SW 2.2	2.2.2.17.	Metabolism	carbon metabolism	utilization of specific carbon sources	utilization of amino sugars	NA	murQ
BSU35010	SW 2.2	2.2.2.17.	Metabolism	carbon metabolism	utilization of specific carbon sources	utilization of amino sugars	NA	nagA
BSU35020	SW 2.2	2.2.2.17.	Metabolism	carbon metabolism	utilization of specific carbon sources	utilization of amino sugars	NA	nagB
BSU07700	SW 2.2	2.2.2.17.	Metabolism	carbon metabolism	utilization of specific carbon sources	utilization of amino sugars	NA	nagP
BSU35030	SW 2.2	2.2.2.17.	Metabolism	carbon metabolism	utilization of specific carbon sources	utilization of amino sugars	NA	nagR
BSU03410	SW 2.2	2.2.2.18.	Metabolism	carbon metabolism	utilization of specific carbon sources	utilization of beta-glucosides	NA	yckE
BSU39080	SW 2.2	2.2.2.18.	Metabolism	carbon metabolism	utilization of specific carbon sources	utilization of beta-glucosides	NA	licT
BSU39260	SW 2.2	2.2.2.18.	Metabolism	carbon metabolism	utilization of specific carbon sources	utilization of beta-glucosides	NA	bglH
BSU39270	SW 2.2	2.2.2.18.	Metabolism	carbon metabolism	utilization of specific carbon sources	utilization of beta-glucosides	NA	bglP
BSU40110	SW 2.2	2.2.2.18.	Metabolism	carbon metabolism	utilization of specific carbon sources	utilization of beta-glucosides	NA	bglA
BSU34450	SW 2.2	2.2.2.19.	Metabolism	carbon metabolism	utilization of specific carbon sources	utilization of sucrose	NA	sacB
BSU06170	SW 2.2	2.2.2.19.	Metabolism	carbon metabolism	utilization of specific carbon sources	utilization of sucrose	NA	fruC
BSU38040	SW 2.2	2.2.2.19.	Metabolism	carbon metabolism	utilization of specific carbon sources	utilization of sucrose	NA	sacA
BSU38050	SW 2.2	2.2.2.19.	Metabolism	carbon metabolism	utilization of specific carbon sources	utilization of sucrose	NA	sacP
BSU38070	SW 2.2	2.2.2.19.	Metabolism	carbon metabolism	utilization of specific carbon sources	utilization of sucrose	NA	sacT
BSU38410	SW 2.2	2.2.2.19.	Metabolism	carbon metabolism	utilization of specific carbon sources	utilization of sucrose	NA	sacX
BSU38420	SW 2.2	2.2.2.19.	Metabolism	carbon metabolism	utilization of specific carbon sources	utilization of sucrose	NA	sacY
BSU07800	SW 2.2	2.2.2.20.	Metabolism	carbon metabolism	utilization of specific carbon sources	utilization of trehalose	NA	treP
BSU07810	SW 2.2	2.2.2.20.	Metabolism	carbon metabolism	utilization of specific carbon sources	utilization of trehalose	NA	treA
BSU07820	SW 2.2	2.2.2.20.	Metabolism	carbon metabolism	utilization of specific carbon sources	utilization of trehalose	NA	treR
BSU24850	SW 2.2	2.2.2.20.	Metabolism	carbon metabolism	utilization of specific carbon sources	utilization of trehalose	NA	glcK
BSU30260	SW 2.2	2.2.2.21.	Metabolism	carbon metabolism	utilization of specific carbon sources	utilization of melibiose	NA	msmR
BSU30270	SW 2.2	2.2.2.21.	Metabolism	carbon metabolism	utilization of specific carbon sources	utilization of melibiose	NA	msmE
BSU30280	SW 2.2	2.2.2.21.	Metabolism	carbon metabolism	utilization of specific carbon sources	utilization of melibiose	NA	amyD
BSU30290	SW 2.2	2.2.2.21.	Metabolism	carbon metabolism	utilization of specific carbon sources	utilization of melibiose	NA	amyC
BSU30300	SW 2.2	2.2.2.21.	Metabolism	carbon metabolism	utilization of specific carbon sources	utilization of melibiose	NA	melA
BSU38810	SW 2.2	2.2.2.21.	Metabolism	carbon metabolism	utilization of specific carbon sources	utilization of melibiose	NA	msmX
BSU08180	SW 2.2	2.2.2.22.	Metabolism	carbon metabolism	utilization of specific carbon sources	utilization of maltose	NA	malA
BSU08190	SW 2.2	2.2.2.22.	Metabolism	carbon metabolism	utilization of specific carbon sources	utilization of maltose	NA	glvR
BSU08200	SW 2.2	2.2.2.22.	Metabolism	carbon metabolism	utilization of specific carbon sources	utilization of maltose	NA	malP
BSU24850	SW 2.2	2.2.2.22.	Metabolism	carbon metabolism	utilization of specific carbon sources	utilization of maltose	NA	glcK
BSU34570	SW 2.2	2.2.2.22.	Metabolism	carbon metabolism	utilization of specific carbon sources	utilization of maltose	NA	yvdK
BSU38810	SW 2.2	2.2.2.23.	Metabolism	carbon metabolism	utilization of specific carbon sources	utilization of starch/ maltodextrin	NA	msmX
BSU34560	SW 2.2	2.2.2.23.	Metabolism	carbon metabolism	utilization of specific carbon sources	utilization of starch/ maltodextrin	NA	malL
BSU34590	SW 2.2	2.2.2.23.	Metabolism	carbon metabolism	utilization of specific carbon sources	utilization of starch/ maltodextrin	NA	mdxG
BSU34600	SW 2.2	2.2.2.23.	Metabolism	carbon metabolism	utilization of specific carbon sources	utilization of starch/ maltodextrin	NA	mdxF
BSU34610	SW 2.2	2.2.2.23.	Metabolism	carbon metabolism	utilization of specific carbon sources	utilization of starch/ maltodextrin	NA	mdxE
BSU34620	SW 2.2	2.2.2.23.	Metabolism	carbon metabolism	utilization of specific carbon sources	utilization of starch/ maltodextrin	NA	yvdF
BSU34630	SW 2.2	2.2.2.23.	Metabolism	carbon metabolism	utilization of specific carbon sources	utilization of starch/ maltodextrin	NA	yvdE
BSU40850	SW 2.2	2.2.2.23.	Metabolism	carbon metabolism	utilization of specific carbon sources	utilization of starch/ maltodextrin	NA	maa
BSU03040	SW 2.2	2.2.2.23.	Metabolism	carbon metabolism	utilization of specific carbon sources	utilization of starch/ maltodextrin	NA	amyE
BSU24850	SW 2.2	2.2.2.23.	Metabolism	carbon metabolism	utilization of specific carbon sources	utilization of starch/ maltodextrin	NA	glcK
BSU29930	SW 2.2	2.2.2.23.	Metabolism	carbon metabolism	utilization of specific carbon sources	utilization of starch/ maltodextrin	NA	amyX
BSU34550	SW 2.2	2.2.2.23.	Metabolism	carbon metabolism	utilization of specific carbon sources	utilization of starch/ maltodextrin	NA	pgcM
BSU34120	SW 2.2	2.2.2.	Metabolism	carbon metabolism	utilization of specific carbon sources	utilization of galactan	NA	ganB
BSU34130	SW 2.2	2.2.2.	Metabolism	carbon metabolism	utilization of specific carbon sources	utilization of galactan	NA	ganA
BSU34140	SW 2.2	2.2.2.	Metabolism	carbon metabolism	utilization of specific carbon sources	utilization of galactan	NA	ganQ
BSU34150	SW 2.2	2.2.2.	Metabolism	carbon metabolism	utilization of specific carbon sources	utilization of galactan	NA	ganP
BSU34160	SW 2.2	2.2.2.	Metabolism	carbon metabolism	utilization of specific carbon sources	utilization of galactan	NA	cycB
BSU34170	SW 2.2	2.2.2.	Metabolism	carbon metabolism	utilization of specific carbon sources	utilization of galactan	NA	lacR
BSU05810	SW 2.2	2.2.2.24.	Metabolism	carbon metabolism	utilization of specific carbon sources	utilization of glucomannan	NA	gmuB
BSU05820	SW 2.2	2.2.2.24.	Metabolism	carbon metabolism	utilization of specific carbon sources	utilization of glucomannan	NA	gmuA
BSU05830	SW 2.2	2.2.2.24.	Metabolism	carbon metabolism	utilization of specific carbon sources	utilization of glucomannan	NA	gmuC
BSU05840	SW 2.2	2.2.2.24.	Metabolism	carbon metabolism	utilization of specific carbon sources	utilization of glucomannan	NA	gmuD
BSU05850	SW 2.2	2.2.2.24.	Metabolism	carbon metabolism	utilization of specific carbon sources	utilization of glucomannan	NA	gmuR
BSU05860	SW 2.2	2.2.2.24.	Metabolism	carbon metabolism	utilization of specific carbon sources	utilization of glucomannan	NA	gmuE
BSU05870	SW 2.2	2.2.2.24.	Metabolism	carbon metabolism	utilization of specific carbon sources	utilization of glucomannan	NA	gmuF
BSU05880	SW 2.2	2.2.2.24.	Metabolism	carbon metabolism	utilization of specific carbon sources	utilization of glucomannan	NA	gmuG
BSU01900	SW 2.2	2.2.2.25.	Metabolism	carbon metabolism	utilization of specific carbon sources	utilization of pectin	NA	ybcM
BSU06970	SW 2.2	2.2.2.25.	Metabolism	carbon metabolism	utilization of specific carbon sources	utilization of pectin	NA	yesO
BSU06980	SW 2.2	2.2.2.25.	Metabolism	carbon metabolism	utilization of specific carbon sources	utilization of pectin	NA	yesP
BSU06990	SW 2.2	2.2.2.25.	Metabolism	carbon metabolism	utilization of specific carbon sources	utilization of pectin	NA	yesQ
BSU07010	SW 2.2	2.2.2.25.	Metabolism	carbon metabolism	utilization of specific carbon sources	utilization of pectin	NA	yesS
BSU07020	SW 2.2	2.2.2.25.	Metabolism	carbon metabolism	utilization of specific carbon sources	utilization of pectin	NA	yesT
BSU07040	SW 2.2	2.2.2.25.	Metabolism	carbon metabolism	utilization of specific carbon sources	utilization of pectin	NA	yesV
BSU07050	SW 2.2	2.2.2.25.	Metabolism	carbon metabolism	utilization of specific carbon sources	utilization of pectin	NA	yesW
BSU07060	SW 2.2	2.2.2.25.	Metabolism	carbon metabolism	utilization of specific carbon sources	utilization of pectin	NA	yesX
BSU07000	SW 2.2	2.2.2.25.	Metabolism	carbon metabolism	utilization of specific carbon sources	utilization of pectin	NA	yesR
BSU07070	SW 2.2	2.2.2.25.	Metabolism	carbon metabolism	utilization of specific carbon sources	utilization of pectin	NA	yesY
BSU07080	SW 2.2	2.2.2.25.	Metabolism	carbon metabolism	utilization of specific carbon sources	utilization of pectin	NA	yesZ
BSU30120	SW 2.2	2.2.2.25.	Metabolism	carbon metabolism	utilization of specific carbon sources	utilization of pectin	NA	yteR
BSU07560	SW 2.2	2.2.2.26.	Metabolism	carbon metabolism	utilization of specific carbon sources	utilization of other polymeric carbohydrates	NA	pel
BSU08810	SW 2.2	2.2.2.26.	Metabolism	carbon metabolism	utilization of specific carbon sources	utilization of other polymeric carbohydrates	NA	senS
BSU18130	SW 2.2	2.2.2.26.	Metabolism	carbon metabolism	utilization of specific carbon sources	utilization of other polymeric carbohydrates	NA	bglC
BSU18150	SW 2.2	2.2.2.26.	Metabolism	carbon metabolism	utilization of specific carbon sources	utilization of other polymeric carbohydrates	NA	xynC
BSU18160	SW 2.2	2.2.2.26.	Metabolism	carbon metabolism	utilization of specific carbon sources	utilization of other polymeric carbohydrates	NA	xynD
BSU18650	SW 2.2	2.2.2.26.	Metabolism	carbon metabolism	utilization of specific carbon sources	utilization of other polymeric carbohydrates	NA	pelB
BSU26890	SW 2.2	2.2.2.26.	Metabolism	carbon metabolism	utilization of specific carbon sources	utilization of other polymeric carbohydrates	NA	csn
BSU27030	SW 2.2	2.2.2.26.	Metabolism	carbon metabolism	utilization of specific carbon sources	utilization of other polymeric carbohydrates	NA	sacC
BSU27040	SW 2.2	2.2.2.26.	Metabolism	carbon metabolism	utilization of specific carbon sources	utilization of other polymeric carbohydrates	NA	levG
BSU27050	SW 2.2	2.2.2.26.	Metabolism	carbon metabolism	utilization of specific carbon sources	utilization of other polymeric carbohydrates	NA	levF
BSU27060	SW 2.2	2.2.2.26.	Metabolism	carbon metabolism	utilization of specific carbon sources	utilization of other polymeric carbohydrates	NA	levE
BSU27070	SW 2.2	2.2.2.26.	Metabolism	carbon metabolism	utilization of specific carbon sources	utilization of other polymeric carbohydrates	NA	levD
BSU27080	SW 2.2	2.2.2.26.	Metabolism	carbon metabolism	utilization of specific carbon sources	utilization of other polymeric carbohydrates	NA	levR
BSU28820	SW 2.2	2.2.2.26.	Metabolism	carbon metabolism	utilization of specific carbon sources	utilization of other polymeric carbohydrates	NA	ysdC
BSU29860	SW 2.2	2.2.2.26.	Metabolism	carbon metabolism	utilization of specific carbon sources	utilization of other polymeric carbohydrates	NA	ytoP
BSU31290	SW 2.2	2.2.2.26.	Metabolism	carbon metabolism	utilization of specific carbon sources	utilization of other polymeric carbohydrates	NA	yugT
BSU34460	SW 2.2	2.2.2.26.	Metabolism	carbon metabolism	utilization of specific carbon sources	utilization of other polymeric carbohydrates	NA	levB
BSU34950	SW 2.2	2.2.2.26.	Metabolism	carbon metabolism	utilization of specific carbon sources	utilization of other polymeric carbohydrates	NA	pelC
BSU38560	SW 2.2	2.2.2.26.	Metabolism	carbon metabolism	utilization of specific carbon sources	utilization of other polymeric carbohydrates	NA	licH
BSU38570	SW 2.2	2.2.2.26.	Metabolism	carbon metabolism	utilization of specific carbon sources	utilization of other polymeric carbohydrates	NA	licA
BSU38580	SW 2.2	2.2.2.26.	Metabolism	carbon metabolism	utilization of specific carbon sources	utilization of other polymeric carbohydrates	NA	licC
BSU38590	SW 2.2	2.2.2.26.	Metabolism	carbon metabolism	utilization of specific carbon sources	utilization of other polymeric carbohydrates	NA	licB
BSU38600	SW 2.2	2.2.2.26.	Metabolism	carbon metabolism	utilization of specific carbon sources	utilization of other polymeric carbohydrates	NA	licR
BSU39070	SW 2.2	2.2.2.26.	Metabolism	carbon metabolism	utilization of specific carbon sources	utilization of other polymeric carbohydrates	NA	bglS
BSU39080	SW 2.2	2.2.2.26.	Metabolism	carbon metabolism	utilization of specific carbon sources	utilization of other polymeric carbohydrates	NA	licT
BSU04200	SW 2.2	2.2.2.27.	Metabolism	carbon metabolism	utilization of specific carbon sources	utilization of other pentoses and hexoses	NA	ydaE
BSU02440	SW 2.3	2.3.1.1.	Metabolism	amino acid/ nitrogen metabolism	biosynthesis/ acquisition of amino acids	biosynthesis/ acquisition of glutamate/ glutamine/ ammonium assimilation	NA	glnK
BSU02450	SW 2.3	2.3.1.1.	Metabolism	amino acid/ nitrogen metabolism	biosynthesis/ acquisition of amino acids	biosynthesis/ acquisition of glutamate/ glutamine/ ammonium assimilation	NA	glnL
BSU02420	SW 2.3	2.3.1.1.	Metabolism	amino acid/ nitrogen metabolism	biosynthesis/ acquisition of amino acids	biosynthesis/ acquisition of glutamate/ glutamine/ ammonium assimilation	NA	glnT
BSU27450	SW 2.3	2.3.1.1.	Metabolism	amino acid/ nitrogen metabolism	biosynthesis/ acquisition of amino acids	biosynthesis/ acquisition of glutamate/ glutamine/ ammonium assimilation	NA	glnM
BSU27460	SW 2.3	2.3.1.1.	Metabolism	amino acid/ nitrogen metabolism	biosynthesis/ acquisition of amino acids	biosynthesis/ acquisition of glutamate/ glutamine/ ammonium assimilation	NA	glnP
BSU27430	SW 2.3	2.3.1.1.	Metabolism	amino acid/ nitrogen metabolism	biosynthesis/ acquisition of amino acids	biosynthesis/ acquisition of glutamate/ glutamine/ ammonium assimilation	NA	glnQ
BSU27440	SW 2.3	2.3.1.1.	Metabolism	amino acid/ nitrogen metabolism	biosynthesis/ acquisition of amino acids	biosynthesis/ acquisition of glutamate/ glutamine/ ammonium assimilation	NA	glnH
BSU17460	SW 2.3	2.3.1.1.	Metabolism	amino acid/ nitrogen metabolism	biosynthesis/ acquisition of amino acids	biosynthesis/ acquisition of glutamate/ glutamine/ ammonium assimilation	NA	glnA
BSU17450	SW 2.3	2.3.1.1.	Metabolism	amino acid/ nitrogen metabolism	biosynthesis/ acquisition of amino acids	biosynthesis/ acquisition of glutamate/ glutamine/ ammonium assimilation	NA	glnR
BSU18450	SW 2.3	2.3.1.1.	Metabolism	amino acid/ nitrogen metabolism	biosynthesis/ acquisition of amino acids	biosynthesis/ acquisition of glutamate/ glutamine/ ammonium assimilation	NA	gltA
BSU18440	SW 2.3	2.3.1.1.	Metabolism	amino acid/ nitrogen metabolism	biosynthesis/ acquisition of amino acids	biosynthesis/ acquisition of glutamate/ glutamine/ ammonium assimilation	NA	gltB
BSU18460	SW 2.3	2.3.1.1.	Metabolism	amino acid/ nitrogen metabolism	biosynthesis/ acquisition of amino acids	biosynthesis/ acquisition of glutamate/ glutamine/ ammonium assimilation	NA	gltC
BSU10220	SW 2.3	2.3.1.1.	Metabolism	amino acid/ nitrogen metabolism	biosynthesis/ acquisition of amino acids	biosynthesis/ acquisition of glutamate/ glutamine/ ammonium assimilation	NA	gltT
BSU36510	SW 2.3	2.3.1.1.	Metabolism	amino acid/ nitrogen metabolism	biosynthesis/ acquisition of amino acids	biosynthesis/ acquisition of glutamate/ glutamine/ ammonium assimilation	NA	nrgA
BSU36520	SW 2.3	2.3.1.1.	Metabolism	amino acid/ nitrogen metabolism	biosynthesis/ acquisition of amino acids	biosynthesis/ acquisition of glutamate/ glutamine/ ammonium assimilation	NA	nrgB
BSU13310	SW 2.3	2.3.1.1.	Metabolism	amino acid/ nitrogen metabolism	biosynthesis/ acquisition of amino acids	biosynthesis/ acquisition of glutamate/ glutamine/ ammonium assimilation	NA	tnrA
BSU13130	SW 2.3	2.3.1.2.	Metabolism	amino acid/ nitrogen metabolism	biosynthesis/ acquisition of amino acids	biosynthesis/ acquisition of proline	NA	proA
BSU13120	SW 2.3	2.3.1.2.	Metabolism	amino acid/ nitrogen metabolism	biosynthesis/ acquisition of amino acids	biosynthesis/ acquisition of proline	NA	proB
BSU12910	SW 2.3	2.3.1.2.	Metabolism	amino acid/ nitrogen metabolism	biosynthesis/ acquisition of amino acids	biosynthesis/ acquisition of proline	NA	proG
BSU18480	SW 2.3	2.3.1.2.	Metabolism	amino acid/ nitrogen metabolism	biosynthesis/ acquisition of amino acids	biosynthesis/ acquisition of proline	NA	proH
BSU23800	SW 2.3	2.3.1.2.	Metabolism	amino acid/ nitrogen metabolism	biosynthesis/ acquisition of amino acids	biosynthesis/ acquisition of proline	NA	proI
BSU18470	SW 2.3	2.3.1.2.	Metabolism	amino acid/ nitrogen metabolism	biosynthesis/ acquisition of amino acids	biosynthesis/ acquisition of proline	NA	proJ
BSU03220	SW 2.3	2.3.1.2.	Metabolism	amino acid/ nitrogen metabolism	biosynthesis/ acquisition of amino acids	biosynthesis/ acquisition of proline	NA	putP
BSU30530	SW 2.3	2.3.1.2.	Metabolism	amino acid/ nitrogen metabolism	biosynthesis/ acquisition of amino acids	biosynthesis/ acquisition of proline/ based on similarity	NA	ytnA
BSU24250	SW 2.3	2.3.1.3.	Metabolism	amino acid/ nitrogen metabolism	biosynthesis/ acquisition of amino acids	biosynthesis/ acquisition of arginine	NA	ahrC
BSU11210	SW 2.3	2.3.1.3.	Metabolism	amino acid/ nitrogen metabolism	biosynthesis/ acquisition of amino acids	biosynthesis/ acquisition of arginine	NA	argB
BSU11190	SW 2.3	2.3.1.3.	Metabolism	amino acid/ nitrogen metabolism	biosynthesis/ acquisition of amino acids	biosynthesis/ acquisition of arginine	NA	argC
BSU11220	SW 2.3	2.3.1.3.	Metabolism	amino acid/ nitrogen metabolism	biosynthesis/ acquisition of amino acids	biosynthesis/ acquisition of arginine	NA	argD
BSU11250	SW 2.3	2.3.1.3.	Metabolism	amino acid/ nitrogen metabolism	biosynthesis/ acquisition of amino acids	biosynthesis/ acquisition of arginine	NA	argF
BSU29450	SW 2.3	2.3.1.3.	Metabolism	amino acid/ nitrogen metabolism	biosynthesis/ acquisition of amino acids	biosynthesis/ acquisition of arginine	NA	argG
BSU29440	SW 2.3	2.3.1.3.	Metabolism	amino acid/ nitrogen metabolism	biosynthesis/ acquisition of amino acids	biosynthesis/ acquisition of arginine	NA	argH
BSU11200	SW 2.3	2.3.1.3.	Metabolism	amino acid/ nitrogen metabolism	biosynthesis/ acquisition of amino acids	biosynthesis/ acquisition of arginine	NA	argJ
BSU23980	SW 2.3	2.3.1.3.	Metabolism	amino acid/ nitrogen metabolism	biosynthesis/ acquisition of amino acids	biosynthesis/ acquisition of arginine	NA	artP
BSU23970	SW 2.3	2.3.1.3.	Metabolism	amino acid/ nitrogen metabolism	biosynthesis/ acquisition of amino acids	biosynthesis/ acquisition of arginine	NA	artQ
BSU23960	SW 2.3	2.3.1.3.	Metabolism	amino acid/ nitrogen metabolism	biosynthesis/ acquisition of amino acids	biosynthesis/ acquisition of arginine	NA	artR
BSU11230	SW 2.3	2.3.1.3.	Metabolism	amino acid/ nitrogen metabolism	biosynthesis/ acquisition of amino acids	biosynthesis/ acquisition of arginine	NA	carA
BSU11240	SW 2.3	2.3.1.3.	Metabolism	amino acid/ nitrogen metabolism	biosynthesis/ acquisition of amino acids	biosynthesis/ acquisition of arginine	NA	carB
BSU37760	SW 2.3	2.3.1.3.	Metabolism	amino acid/ nitrogen metabolism	biosynthesis/ acquisition of amino acids	biosynthesis/ acquisition of arginine	NA	rocC
BSU40330	SW 2.3	2.3.1.3.	Metabolism	amino acid/ nitrogen metabolism	biosynthesis/ acquisition of amino acids	biosynthesis/ acquisition of arginine	NA	rocE
BSU14629	SW 2.3	2.3.1.3.	Metabolism	amino acid/ nitrogen metabolism	biosynthesis/ acquisition of amino acids	biosynthesis/ acquisition of arginine	NA	Sr1
BSU30540	SW 2.3	2.3.1.4.	Metabolism	amino acid/ nitrogen metabolism	biosynthesis/ acquisition of amino acids	biosynthesis/ acquisition of aspartate/ asparagine	NA	asnB
BSU39920	SW 2.3	2.3.1.4.	Metabolism	amino acid/ nitrogen metabolism	biosynthesis/ acquisition of amino acids	biosynthesis/ acquisition of aspartate/ asparagine	NA	asnH
BSU10790	SW 2.3	2.3.1.4.	Metabolism	amino acid/ nitrogen metabolism	biosynthesis/ acquisition of amino acids	biosynthesis/ acquisition of aspartate/ asparagine	NA	asnO
BSU22370	SW 2.3	2.3.1.4.	Metabolism	amino acid/ nitrogen metabolism	biosynthesis/ acquisition of amino acids	biosynthesis/ acquisition of aspartate/ asparagine	NA	aspB
BSU34470	SW 2.3	2.3.1.4.	Metabolism	amino acid/ nitrogen metabolism	biosynthesis/ acquisition of amino acids	biosynthesis/ acquisition of aspartate/ asparagine	NA	yveA
BSU16750	SW 2.3	2.3.1.5.	Metabolism	amino acid/ nitrogen metabolism	biosynthesis/ acquisition of amino acids	biosynthesis/ acquisition of lysine/ threonine	NA	asd
BSU16770	SW 2.3	2.3.1.5.	Metabolism	amino acid/ nitrogen metabolism	biosynthesis/ acquisition of amino acids	biosynthesis/ acquisition of lysine/ threonine	NA	dapA
BSU22490	SW 2.3	2.3.1.5.	Metabolism	amino acid/ nitrogen metabolism	biosynthesis/ acquisition of amino acids	biosynthesis/ acquisition of lysine/ threonine	NA	dapB
BSU32170	SW 2.3	2.3.1.5.	Metabolism	amino acid/ nitrogen metabolism	biosynthesis/ acquisition of amino acids	biosynthesis/ acquisition of lysine/ threonine	NA	dapF
BSU16760	SW 2.3	2.3.1.5.	Metabolism	amino acid/ nitrogen metabolism	biosynthesis/ acquisition of amino acids	biosynthesis/ acquisition of lysine/ threonine	NA	dapG
BSU23380	SW 2.3	2.3.1.5.	Metabolism	amino acid/ nitrogen metabolism	biosynthesis/ acquisition of amino acids	biosynthesis/ acquisition of lysine/ threonine	NA	lysA
BSU28470	SW 2.3	2.3.1.5.	Metabolism	amino acid/ nitrogen metabolism	biosynthesis/ acquisition of amino acids	biosynthesis/ acquisition of lysine/ threonine	NA	lysC
BSU14000	SW 2.3	2.3.1.5.	Metabolism	amino acid/ nitrogen metabolism	biosynthesis/ acquisition of amino acids	biosynthesis/ acquisition of lysine/ threonine	NA	patA
BSU03790	SW 2.3	2.3.1.5.	Metabolism	amino acid/ nitrogen metabolism	biosynthesis/ acquisition of amino acids	biosynthesis/ acquisition of lysine/ threonine	NA	yclM
BSU14190	SW 2.3	2.3.1.5.	Metabolism	amino acid/ nitrogen metabolism	biosynthesis/ acquisition of amino acids	biosynthesis/ acquisition of lysine/ threonine	NA	ykuR
BSU32260	SW 2.3	2.3.1.5.	Metabolism	amino acid/ nitrogen metabolism	biosynthesis/ acquisition of amino acids	biosynthesis/ acquisition of lysine/ threonine	NA	hom
BSU32240	SW 2.3	2.3.1.5.	Metabolism	amino acid/ nitrogen metabolism	biosynthesis/ acquisition of amino acids	biosynthesis/ acquisition of lysine/ threonine	NA	thrB
BSU32250	SW 2.3	2.3.1.5.	Metabolism	amino acid/ nitrogen metabolism	biosynthesis/ acquisition of amino acids	biosynthesis/ acquisition of lysine/ threonine	NA	thrC
BSU29980	SW 2.3	2.3.1.5.	Metabolism	amino acid/ nitrogen metabolism	biosynthesis/ acquisition of amino acids	biosynthesis/ acquisition of lysine/ threonine/ based on similarity	NA	ytjP
BSU14180	SW 2.3	2.3.1.5.	Metabolism	amino acid/ nitrogen metabolism	biosynthesis/ acquisition of amino acids	biosynthesis/ acquisition of lysine/ threonine/ based on similarity	NA	ykuQ
BSU23070	SW 2.3	2.3.1.6.	Metabolism	amino acid/ nitrogen metabolism	biosynthesis/ acquisition of amino acids	biosynthesis/ acquisition of serine/ glycine/ alanine	NA	serA
[truncated: 6,593 more rows]
